# Supplementary material for: Coalescent-Based Species Delimitation in Herbaceous Bamboos (Bambusoideae, Olyreae) from Eastern Brazil: Implications for Taxonomy and Conservation in a Group with Weak Morphological Divergence Coupled with Low Genetic Diversity
Source: Plants (Basel). 2022 Dec 26;12(1):107. doi: 10.3390/plants12010107 (PMC9824829; doi:10.3390/plants12010107)
Supplement: Supplementary file 1 [file plants-12-00107-s001.zip]

Archive with 13 entries (12 files):
- bpp_files_and_matrix/
- bpp_files_and_matrix/matrix.txt
- bpp_files_and_matrix/raddias.A11.essquema1.ctl
- bpp_files_and_matrix/raddias.A11.essquema2.ctl
- bpp_files_and_matrix/raddias.A11.essquema3.ctl
- bpp_files_and_matrix/raddias.A11.essquema4.ctl
- bpp_files_and_matrix/raddias.A11.essquema5.ctl
- bpp_files_and_matrix/raddias.A11.essquema6.ctl
- bpp_files_and_matrix/raddias.A11.essquema7.ctl
- bpp_files_and_matrix/raddias.A11.essquema8.ctl
- bpp_files_and_matrix/raddias.A11.essquema9.ctl
- bpp_files_and_matrix/raddias.imap.txt
- bpp_files_and_matrix/raddias_pruned.txt
