# Supplementary material for: Coalescent-Based Species Delimitation in Herbaceous Bamboos (Bambusoideae, Olyreae) from Eastern Brazil: Implications for Taxonomy and Conservation in a Group with Weak Morphological Divergence Coupled with Low Genetic Diversity
Source: Plants (Basel). 2022 Dec 26;12(1):107. doi: 10.3390/plants12010107 (PMC9824829; doi:10.3390/plants12010107)
Supplement: Supplementary file 1 [file plants-12-00107-s001.zip › bpp_files_and_matrix/matrix.txt]

pop	ind
AIC	1	0	1	0	1	0	0	0	0	1	0	1	0	1	0	0	0	1	1	0	0	0	1	0	0	0	0	1	0	0	1	0	0	0	0	0	1	0	1	0	0	1	1	0	1	0	1	0	0
AIC	2	1	0	0	1	0	0	0	0	1	0	1	0	1	0	0	1	1	1	0	0	0	1	0	0	0	0	1	0	0	1	0	0	0	0	0	0	1	1	0	1	1	1	0	1	0	1	0	0
AIC	3	0	1	0	0	1	0	0	0	1	0	-1	-1	-1	-1	-1	-1	-1	-1	-1	-1	-1	-1	-1	-1	-1	-1	-1	-1	-1	-1	-1	-1	-1	-1	-1	1	1	1	0	0	1	0	0	0	0	0	0	-1
AIC	4	1	0	0	1	0	0	0	0	1	0	1	0	1	0	0	1	1	0	0	0	1	0	1	1	1	0	1	0	0	1	0	0	0	0	0	1	0	0	1	1	1	1	0	1	0	0	0	0
AIC	5	0	0	0	1	0	0	0	0	1	0	1	0	1	1	1	0	0	0	0	0	0	1	1	1	0	0	1	0	0	1	0	0	0	0	0	1	0	0	0	0	1	1	0	1	0	0	0	-1
AIC	6	0	0	0	0	0	0	0	0	0	0	1	0	1	1	0	0	0	0	0	0	0	0	-1	-1	-1	-1	-1	-1	-1	-1	-1	-1	-1	-1	-1	0	0	1	0	0	1	0	1	0	0	0	0	-1
AIC	7	0	0	0	1	0	0	0	0	1	0	1	0	1	0	0	1	0	1	1	0	0	1	0	0	0	0	0	1	0	0	1	0	0	0	0	0	1	0	1	0	0	1	1	0	1	1	0	0
AIC	8	0	0	0	1	1	0	0	0	1	0	1	1	1	0	0	1	1	1	0	0	0	1	0	0	0	0	0	1	0	1	0	0	0	0	0	0	1	0	1	0	0	1	1	0	1	1	0	0
AIC	9	0	0	0	1	0	0	0	0	0	1	1	0	1	0	0	1	0	1	0	0	0	1	0	1	1	0	1	1	0	0	1	0	0	0	0	0	1	1	1	0	1	1	1	0	1	0	1	0
AIC	10	0	0	0	1	0	0	0	0	0	1	1	1	0	0	1	0	1	0	0	0	1	0	0	1	0	0	0	1	0	0	1	0	0	0	0	0	1	0	1	0	1	1	1	0	1	0	0	0
AIC	11	0	0	0	1	0	0	0	0	0	0	1	0	1	0	0	1	1	0	0	0	1	0	0	1	0	0	0	1	0	0	1	0	0	0	0	0	1	1	1	0	1	1	1	0	1	0	0	0
AIC	12	0	0	0	0	1	0	0	0	1	0	0	1	0	0	0	1	0	1	0	0	0	1	0	0	0	0	0	1	0	0	1	0	0	0	0	0	1	0	1	0	1	1	1	0	1	0	0	0
AIC	13	0	0	0	0	1	0	0	0	1	0	0	1	0	0	1	0	1	0	0	0	0	1	0	0	0	0	0	1	0	0	1	0	0	0	0	0	1	0	1	0	0	1	1	0	1	0	0	0
AIC	14	0	1	0	1	1	0	0	0	1	0	1	0	1	1	0	1	1	0	1	0	1	1	1	1	0	1	0	1	0	1	1	0	0	0	0	1	0	1	0	1	1	1	0	1	0	0	0	0
AIC	15	0	1	0	1	0	0	0	0	1	0	1	0	1	0	0	0	1	0	0	1	0	1	0	1	0	1	0	1	0	1	1	0	0	0	0	1	0	1	1	1	0	1	0	1	0	0	0	0
PIT	1	0	1	0	1	0	0	0	0	0	0	1	0	0	0	0	1	0	0	1	1	0	1	1	1	0	0	1	0	0	1	0	1	0	1	0	0	1	0	0	1	1	1	0	1	0	0	0	0
PIT	2	0	1	1	0	0	0	0	0	0	0	1	1	0	0	1	0	0	1	0	1	0	1	1	0	0	1	1	0	1	1	0	1	0	0	0	0	1	0	0	1	1	1	0	1	0	0	1	1
PIT	3	0	0	0	0	0	0	0	0	0	0	1	0	1	0	0	1	0	1	0	1	0	1	1	0	0	0	1	0	1	1	0	1	1	0	0	1	1	0	0	1	1	1	0	1	0	0	0	0
PIT	4	0	1	0	1	0	0	1	0	0	0	0	1	1	0	0	1	0	0	1	1	0	1	0	0	0	1	0	1	0	1	1	0	0	0	0	0	1	1	0	1	1	1	1	0	1	0	1	1
PIT	5	0	1	0	0	1	0	1	1	0	0	0	1	1	1	0	1	0	1	1	1	0	1	0	0	0	1	0	1	0	1	1	0	1	0	0	0	1	0	1	1	0	1	1	0	1	0	1	1
PIT	6	0	1	0	1	0	0	1	0	0	0	1	0	0	0	0	1	0	0	0	0	1	1	0	0	0	1	1	1	1	1	0	0	0	0	0	0	1	0	1	0	1	1	1	0	1	1	1	1
PIT	7	0	1	0	1	0	0	1	0	0	0	1	0	1	0	0	1	0	1	1	1	0	1	0	0	0	1	0	1	1	1	0	0	1	0	0	1	1	0	0	0	0	1	1	0	1	0	1	1
PIT	8	0	1	0	1	0	0	1	0	0	0	1	0	1	0	0	1	0	1	0	0	1	1	0	0	0	1	1	1	0	1	0	0	1	0	0	1	1	1	0	1	0	1	1	0	1	0	1	1
PIT	9	0	1	0	1	0	0	0	1	0	0	1	0	1	0	0	0	1	0	1	0	0	1	0	0	0	0	1	1	0	0	0	0	1	0	0	0	1	1	1	1	1	0	1	0	1	0	0	0
PIT	10	0	1	0	0	1	0	1	0	0	0	1	0	1	0	1	0	1	1	0	0	0	1	0	0	0	0	1	1	1	0	1	0	0	0	0	0	0	0	0	1	1	0	1	0	1	0	0	1
PIT	11	0	1	0	1	0	0	1	0	0	0	0	0	1	1	0	1	0	1	0	0	0	1	0	0	0	0	0	0	1	0	0	0	0	0	0	0	1	0	0	1	1	1	1	0	1	0	0	1
PIT	12	0	1	0	1	0	0	1	0	0	0	-1	-1	-1	-1	-1	-1	-1	-1	-1	-1	-1	-1	1	0	0	0	1	1	1	1	0	0	0	0	0	1	1	0	0	1	0	1	1	0	1	0	0	1
PIT	13	0	1	0	1	0	0	1	0	0	0	-1	-1	-1	-1	-1	-1	-1	-1	-1	-1	-1	-1	0	0	0	1	1	0	1	1	0	0	0	0	0	1	1	0	1	0	1	1	1	0	1	0	0	0
PIT	14	0	1	0	1	0	0	0	0	0	0	1	0	0	1	0	1	0	1	1	1	0	1	1	0	0	0	1	1	1	1	1	0	1	1	1	1	1	0	1	0	1	1	0	1	0	0	1	1
PIT	15	0	1	0	1	0	0	0	0	0	0	1	0	0	0	0	1	0	0	1	0	0	1	1	1	0	0	1	1	1	0	1	0	1	1	1	1	1	0	1	0	1	1	1	1	0	0	1	1
PUB	1	0	1	1	0	0	1	0	0	0	0	1	0	0	1	0	0	1	0	1	1	0	1	1	0	1	1	0	1	0	1	0	1	1	0	0	0	0	1	0	1	1	1	0	1	0	0	0	1
PUB	2	1	1	1	0	0	0	0	0	0	0	1	0	0	1	0	0	1	0	0	1	0	1	1	0	0	1	1	0	0	1	0	1	1	0	0	1	0	0	1	0	1	1	0	0	0	0	0	0
PUB	3	0	1	1	1	0	0	0	0	0	0	1	0	1	0	1	0	0	0	0	1	0	1	1	0	0	1	0	1	0	1	0	1	1	0	1	1	1	0	1	1	1	1	0	0	0	0	1	1
PUB	4	0	1	1	0	1	0	0	0	0	0	1	1	0	1	1	1	1	0	0	0	0	1	1	0	1	0	1	1	0	1	0	1	1	0	1	1	1	0	1	1	1	1	0	1	0	0	0	0
PUB	5	0	1	1	0	0	0	0	0	0	0	1	1	0	1	0	1	0	0	0	0	0	1	1	0	0	0	1	1	0	1	0	1	0	0	0	1	0	0	1	1	1	1	0	0	0	0	0	0
PUB	6	0	1	0	1	0	0	0	0	0	0	1	0	1	0	0	1	0	0	0	1	0	1	1	0	0	1	1	0	1	0	0	0	0	0	0	0	0	0	1	1	0	1	1	0	1	0	1	-1
PUB	7	1	1	1	0	0	0	0	0	0	0	1	0	0	0	1	0	0	0	0	1	0	1	1	0	0	0	1	1	1	0	1	0	1	0	0	0	1	0	1	1	1	0	1	0	1	0	0	-1
PUB	8	0	1	0	1	0	0	0	0	0	0	1	0	1	0	1	0	0	0	0	1	1	0	1	0	0	0	0	1	0	0	1	0	0	0	0	1	1	0	1	1	1	1	1	0	1	0	0	0
PUB	9	-1	-1	-1	-1	-1	-1	-1	-1	-1	-1	1	0	1	0	1	0	0	0	0	1	0	1	-1	-1	-1	-1	-1	-1	-1	-1	-1	-1	-1	-1	-1	1	0	0	1	1	0	1	0	0	0	0	0	-1
PUB	10	1	1	0	1	0	0	0	0	0	0	1	1	0	0	1	0	0	0	0	1	0	1	1	0	0	1	0	1	0	1	0	0	0	0	0	1	1	0	1	1	1	1	1	1	1	0	0	0
PUB	11	0	1	0	1	0	1	0	0	0	0	1	0	1	0	0	0	1	0	1	0	0	1	1	0	0	1	0	1	1	1	1	0	0	0	0	1	0	1	1	1	0	1	0	1	0	0	1	1
PUB	12	0	1	0	1	0	0	0	0	0	0	1	0	1	1	0	1	1	1	1	0	0	1	1	0	0	0	0	1	0	1	0	1	0	0	0	1	0	0	1	1	0	0	0	0	0	0	0	1
PUB	13	0	1	0	1	0	0	0	0	0	0	1	0	1	0	0	1	0	0	0	1	0	1	0	0	0	0	1	1	0	1	0	0	0	0	0	0	0	0	0	0	1	0	0	0	0	0	0	1
PUB	14	0	1	0	1	0	0	0	0	0	0	1	0	1	1	0	1	1	0	0	1	0	1	1	0	0	0	1	1	0	1	0	0	1	0	0	0	0	0	1	0	1	0	0	0	0	0	0	1
PUB	15	0	1	0	1	0	0	0	0	0	0	1	0	1	0	1	0	1	0	0	0	0	1	0	0	0	1	0	1	0	0	0	0	0	0	0	1	0	0	1	0	1	0	0	0	0	0	0	1
PMA	1	1	1	0	1	0	1	0	0	0	0	1	0	1	0	0	1	0	1	1	1	0	1	1	0	0	0	1	1	0	0	1	1	0	0	0	0	1	0	1	0	0	1	1	0	1	0	0	1
PMA	2	0	1	0	1	0	1	0	0	0	0	1	0	1	0	0	1	0	1	1	1	0	1	1	0	0	0	0	1	0	1	0	1	1	0	0	0	1	0	1	1	0	1	1	1	0	0	0	0
PMA	3	0	1	1	1	0	1	0	0	0	0	1	0	1	0	0	1	0	0	1	1	0	1	1	0	0	0	1	1	0	1	0	1	0	0	0	1	1	0	0	1	1	1	0	1	0	0	1	0
PMA	4	0	1	0	1	0	1	0	0	0	0	1	0	1	0	0	1	0	1	0	1	0	1	1	0	0	1	1	0	0	1	0	0	1	0	0	0	1	0	1	0	1	1	1	1	1	0	0	0
PMA	5	0	1	1	0	0	1	0	0	0	0	1	0	1	0	0	1	0	0	1	1	0	1	1	0	1	1	1	0	1	1	0	1	0	0	0	0	1	0	1	1	0	1	1	0	1	0	1	0
PMA	6	0	1	0	1	0	0	0	0	0	0	1	0	1	0	0	1	0	1	0	1	0	1	0	0	0	1	0	1	1	0	0	0	1	0	0	1	1	0	1	0	0	1	1	0	1	0	1	1
PMA	7	0	1	0	1	0	1	0	0	0	0	1	0	1	0	0	1	0	0	1	1	0	1	0	0	0	0	0	0	1	0	0	0	0	0	0	0	1	1	1	1	0	1	1	0	1	0	0	0
PMA	8	0	1	0	1	0	1	0	0	0	0	0	0	0	0	0	1	0	0	0	1	0	1	0	0	0	0	0	0	1	0	0	0	0	0	0	0	1	1	1	1	1	1	1	0	1	0	1	0
PMA	9	1	1	0	1	0	1	0	0	0	0	0	0	0	0	0	0	0	0	0	0	1	1	0	0	0	1	1	1	0	1	0	1	0	0	0	0	1	1	1	1	1	1	1	0	1	0	1	0
PMA	10	0	1	0	1	0	0	0	0	0	0	-1	-1	-1	-1	-1	-1	-1	-1	-1	-1	-1	-1	1	0	0	0	0	1	0	1	0	0	0	0	0	1	0	0	1	0	1	1	0	1	0	0	1	1
PMA	11	0	1	0	1	1	0	0	0	0	0	1	0	1	0	0	1	0	0	0	1	0	1	1	0	0	1	0	0	0	1	0	0	0	0	0	1	0	0	0	1	1	1	1	1	0	0	0	1
PMA	12	0	1	0	1	0	0	1	0	0	0	1	0	1	0	0	1	0	1	0	1	0	1	0	0	0	0	0	1	1	0	1	1	0	0	0	1	0	1	1	1	1	0	0	0	0	0	0	1
PMA	13	0	1	0	1	0	0	0	0	0	0	1	0	1	0	0	1	0	0	0	1	0	1	1	1	0	1	1	1	0	1	1	1	1	1	0	1	0	0	0	1	1	1	0	1	0	0	0	1
PMA	14	0	1	0	1	0	0	0	0	0	0	1	0	1	1	0	1	0	0	1	1	0	1	1	1	0	1	0	1	0	1	1	1	1	1	0	1	0	0	0	0	1	1	0	1	0	0	0	1
PMA	15	0	1	0	1	0	0	0	0	0	0	1	0	1	0	0	1	0	0	0	1	1	0	1	0	0	0	0	1	1	1	1	1	1	0	0	1	0	1	0	0	1	1	0	0	0	0	0	1
PIB	1	0	1	0	1	0	1	0	0	0	0	1	0	1	1	0	1	0	1	0	1	0	1	1	1	0	0	1	0	1	1	0	1	0	0	0	0	1	0	1	1	0	1	1	1	0	0	1	1
PIB	2	0	1	0	1	0	1	0	0	0	0	1	0	1	0	0	1	0	1	0	1	0	1	1	1	0	0	1	1	1	1	0	1	0	0	0	0	1	0	1	0	0	1	1	1	0	0	1	1
PIB	3	0	1	0	1	0	1	0	0	0	0	1	1	0	1	0	1	0	1	1	1	0	1	0	0	0	0	1	1	1	1	0	1	0	0	0	1	0	0	1	0	1	1	0	1	0	0	0	0
PIB	4	1	1	0	0	0	0	0	0	0	0	1	0	0	0	0	1	0	0	1	0	0	0	1	0	0	0	1	1	0	1	0	0	0	0	0	1	1	0	1	1	1	1	1	0	1	0	0	0
PIB	5	1	1	0	0	0	0	0	0	0	0	1	0	1	1	0	0	0	0	0	1	0	1	1	0	0	1	1	1	1	1	0	0	0	0	0	1	1	0	1	1	0	1	1	0	1	0	0	0
PIB	6	0	0	0	0	0	0	0	0	0	0	1	0	1	0	0	1	0	0	0	1	0	1	1	0	0	1	1	1	0	1	0	0	0	0	0	1	1	0	1	1	0	1	1	0	1	0	1	0
PIB	7	0	1	0	1	0	0	0	0	0	0	0	1	1	0	0	0	1	1	0	0	1	1	1	0	0	1	1	1	0	0	1	0	0	0	0	0	1	0	0	1	0	1	1	0	1	0	0	1
PIB	8	0	1	0	1	0	0	0	0	0	0	0	1	1	0	0	0	1	1	0	1	0	1	0	1	0	1	0	1	0	1	1	0	1	0	0	0	1	0	1	1	0	1	1	0	1	0	0	1
PIB	9	-1	-1	-1	-1	-1	-1	-1	-1	-1	-1	0	1	0	0	0	1	0	1	0	0	0	0	1	0	0	0	0	1	0	0	0	0	0	0	0	1	1	0	1	1	0	1	1	0	1	0	0	1
PIB	10	0	0	0	1	0	0	0	0	0	0	0	1	1	0	0	0	1	1	0	1	0	1	1	1	0	0	1	1	0	0	1	0	0	0	0	1	1	0	1	0	0	1	1	0	1	0	1	1
PIB	11	0	1	0	1	0	0	1	0	0	0	1	0	1	0	1	1	0	1	0	1	0	1	0	1	0	0	1	1	0	0	1	0	1	0	0	1	0	0	0	1	1	0	1	0	0	0	0	1
PIB	12	0	1	0	1	0	0	1	0	0	0	0	1	1	0	0	0	1	0	1	1	0	1	0	0	0	1	1	1	0	1	1	0	0	0	0	1	0	0	0	0	1	0	0	0	0	0	0	1
PIB	13	0	1	0	1	0	0	1	0	0	0	0	1	1	0	0	1	0	1	1	0	1	1	1	1	0	0	0	1	0	1	1	0	1	0	0	1	1	0	1	0	1	0	1	1	0	0	0	1
PIB	14	0	1	0	1	0	0	0	0	0	0	0	1	1	0	1	0	1	0	0	1	0	1	1	0	0	1	0	1	1	0	1	0	1	0	0	0	1	0	1	0	0	1	1	0	0	0	0	1
PIB	15	0	1	0	1	0	0	1	0	0	0	0	1	1	0	0	0	0	0	0	0	0	0	-1	-1	-1	-1	-1	-1	-1	-1	-1	-1	-1	-1	-1	0	0	0	0	1	0	0	1	0	0	0	0	0
PAN	1	0	1	0	1	0	1	0	1	0	0	1	1	1	0	0	1	0	0	1	1	0	1	1	0	0	0	0	1	0	1	1	0	1	0	0	0	1	0	0	0	0	1	1	1	0	0	0	0
PAN	2	0	1	1	0	0	1	0	1	0	0	1	1	0	1	0	1	0	1	1	1	0	0	0	0	0	0	0	1	0	0	0	0	1	0	0	1	0	0	0	1	1	1	0	1	0	0	0	0
PAN	3	1	1	1	0	0	1	0	0	0	0	1	0	1	0	0	1	0	1	1	1	0	0	0	0	0	0	0	1	0	0	0	1	0	0	0	1	0	1	0	1	1	1	0	1	0	0	0	0
PAN	4	0	1	0	1	0	1	0	0	0	0	1	0	1	1	1	1	0	0	1	0	1	0	0	0	0	0	0	0	0	0	0	1	0	0	0	1	0	1	0	1	1	1	0	1	0	0	1	0
PAN	5	0	1	0	1	0	1	0	1	0	0	1	0	1	0	0	1	0	1	1	0	1	0	1	0	1	1	1	1	1	1	0	0	1	0	0	1	0	1	0	1	1	1	0	1	0	0	0	1
PAN	6	1	1	0	1	0	0	0	0	0	0	1	0	1	0	0	0	0	0	0	0	0	0	1	0	0	1	0	1	0	0	1	0	0	0	0	1	1	1	0	1	0	1	1	0	1	0	1	1
PAN	7	0	1	0	1	0	0	0	0	0	0	1	0	0	0	0	1	0	0	0	0	0	0	0	0	0	0	0	0	0	0	0	0	1	0	0	0	1	0	0	0	0	1	1	0	1	0	0	0
PAN	8	0	0	1	1	0	0	0	0	0	0	1	0	1	0	0	1	0	1	0	1	0	1	-1	-1	-1	-1	-1	-1	-1	-1	-1	-1	-1	-1	-1	0	1	0	0	0	0	1	1	0	1	0	0	-1
PAN	9	0	1	1	1	0	0	0	0	0	0	1	0	1	0	0	1	0	1	0	0	0	0	-1	-1	-1	-1	-1	-1	-1	-1	-1	-1	-1	-1	-1	0	1	0	0	0	0	1	1	0	1	0	0	-1
PAN	10	0	0	1	0	1	0	0	0	0	0	1	0	1	0	0	1	0	0	0	1	0	1	0	0	0	0	0	0	0	0	0	0	1	0	0	0	0	0	0	0	1	1	1	0	1	0	0	0
PAN	11	0	1	0	1	0	0	1	0	0	0	1	0	1	0	0	1	0	1	0	1	0	0	0	0	0	0	0	0	1	0	1	0	0	0	0	0	1	0	1	0	0	1	1	0	1	0	0	1
PAN	12	0	1	0	1	0	0	0	0	0	0	1	0	1	0	0	1	0	0	1	1	0	0	0	0	0	0	1	1	1	0	0	0	0	0	0	0	1	0	1	0	0	1	1	0	1	0	0	1
PAN	13	0	1	0	0	1	0	0	0	0	0	1	0	1	0	0	1	0	0	0	1	0	1	0	0	0	1	0	1	0	0	0	0	0	0	0	0	1	0	0	0	1	1	1	0	1	0	0	1
PAN	14	0	1	0	1	0	1	0	0	0	0	0	0	1	0	1	0	1	0	1	1	0	0	0	0	0	1	1	1	1	0	1	0	1	0	0	0	0	0	0	0	1	0	0	0	0	0	0	0
PAN	15	0	1	1	1	0	1	0	0	0	0	0	0	0	0	1	0	0	0	0	1	0	0	1	0	0	1	1	1	1	0	1	0	1	0	0	1	0	1	0	0	1	1	0	0	0	0	0	1
BRN	1	0	0	1	1	0	0	1	0	0	0	1	0	0	1	0	0	1	0	1	0	0	0	1	1	1	1	1	1	1	1	0	0	0	0	0	0	1	1	0	1	1	1	0	1	0	1	0	0
BRN	2	0	1	0	1	0	0	1	0	0	0	1	0	0	1	1	0	0	0	1	0	0	0	1	0	0	0	0	1	1	1	0	0	0	0	0	0	1	1	1	0	1	1	0	1	0	1	0	0
BRN	3	0	0	1	1	0	0	1	0	0	0	1	0	1	1	0	1	0	0	1	0	0	0	1	1	0	0	0	1	1	1	0	1	0	0	0	0	1	1	1	0	1	1	0	1	0	1	0	0
BRN	4	0	1	0	1	0	0	1	0	0	0	0	0	0	0	1	0	0	0	1	0	0	0	1	1	1	0	0	1	1	1	0	0	0	0	0	0	1	1	0	1	1	1	0	1	0	1	0	0
BRN	5	0	0	0	0	1	0	1	1	0	0	-1	-1	-1	-1	-1	-1	-1	-1	-1	-1	-1	-1	1	1	0	1	0	1	0	1	0	0	0	0	0	1	0	1	1	0	0	0	1	0	0	0	0	0
BRN	6	0	0	0	1	0	0	1	0	0	0	0	0	0	0	1	0	0	0	1	0	1	0	1	1	0	0	1	0	0	1	0	0	0	0	0	0	1	1	0	0	0	1	1	0	1	0	1	0
BRN	7	0	0	0	1	0	1	1	0	0	0	0	0	1	0	1	0	0	1	1	0	0	0	1	1	0	0	0	0	0	1	0	0	0	0	0	0	1	0	0	1	0	1	1	0	1	0	1	0
BRN	8	0	1	0	0	1	0	1	0	0	0	1	0	0	1	0	1	1	1	0	1	0	1	0	0	0	0	0	1	0	1	1	0	0	0	0	1	0	0	0	0	1	0	0	1	0	0	0	0
PFS	1	1	1	0	1	0	0	1	0	0	0	0	0	0	0	0	0	1	1	0	0	1	1	0	1	0	1	0	1	1	0	0	1	0	1	1	1	1	0	1	0	1	1	1	0	1	0	1	1
PFS	2	1	1	0	1	0	0	1	0	0	0	0	0	0	0	0	1	0	0	0	1	0	1	0	1	0	0	1	1	1	1	0	1	0	0	1	1	1	0	1	1	1	0	1	0	1	0	1	0
PFS	3	0	1	0	1	0	0	1	0	0	0	0	1	0	0	0	0	1	0	0	0	1	1	0	0	0	0	0	1	0	0	0	1	0	1	1	1	1	0	1	1	1	1	0	0	1	0	0	0
PFS	4	1	1	0	1	0	0	0	0	0	0	0	1	0	0	0	0	1	0	1	0	1	1	0	0	0	0	1	1	0	0	1	0	0	0	0	0	1	0	1	1	1	1	0	1	0	0	1	0
PFS	5	1	1	0	1	0	0	1	0	0	0	0	1	1	0	0	0	1	1	0	0	1	1	0	0	0	0	0	1	0	0	0	0	0	1	0	0	1	0	1	1	1	1	0	0	1	0	0	0
PFS	6	0	1	0	0	1	0	0	0	0	0	1	0	1	0	0	1	0	1	1	1	0	1	0	0	0	0	1	1	0	0	1	0	1	0	0	1	1	1	0	0	1	1	1	0	1	0	1	0
PFS	7	-1	-1	-1	-1	-1	-1	-1	-1	-1	-1	1	0	1	0	0	1	0	1	1	1	0	1	0	0	0	0	1	1	0	0	1	0	1	0	0	0	1	1	1	0	1	1	1	0	1	0	1	0
PFS	8	0	0	0	0	1	0	0	0	1	0	1	0	1	0	0	1	0	0	1	1	0	1	-1	-1	-1	-1	-1	-1	-1	-1	-1	-1	-1	-1	-1	0	1	0	1	0	1	1	1	0	1	0	1	0
PFS	9	0	0	0	1	0	0	1	0	0	0	1	0	1	0	0	1	0	0	1	1	0	1	0	0	0	0	1	1	0	0	1	0	0	1	0	0	1	0	0	0	1	1	1	0	1	0	1	0
PFS	10	1	1	0	1	0	0	1	0	0	0	0	1	1	0	0	1	0	0	0	0	1	1	0	1	0	0	1	1	0	0	1	1	0	1	0	1	1	1	1	0	1	1	1	0	1	0	0	0
PFS	11	0	1	0	1	0	0	1	0	0	0	0	0	0	0	0	0	0	1	0	0	1	1	0	1	0	0	1	0	0	0	1	0	1	0	0	1	1	0	1	0	1	1	1	0	1	0	0	0
PFS	12	0	1	0	1	0	0	1	0	0	0	-1	-1	-1	-1	-1	-1	-1	-1	-1	-1	-1	-1	0	1	0	0	0	1	0	0	1	0	1	0	1	1	1	0	1	0	1	1	1	0	1	0	0	1
PFS	13	0	1	0	1	0	0	1	0	0	0	-1	-1	-1	-1	-1	-1	-1	-1	-1	-1	-1	-1	0	1	0	1	1	1	0	0	1	0	1	0	0	1	1	0	1	0	0	1	1	0	1	0	0	0
PFS	14	1	1	0	1	0	0	1	0	0	0	0	0	0	0	0	0	1	0	0	0	1	1	1	0	1	0	1	1	0	0	1	0	1	0	0	1	1	0	1	0	0	1	1	0	0	0	0	0
PFS	15	0	1	0	1	0	0	1	0	0	0	0	0	0	0	0	0	1	0	0	0	1	1	0	0	0	0	1	1	0	0	1	0	1	0	0	1	0	0	0	0	1	1	0	1	0	0	0	0
BSE	1	0	0	0	1	0	0	1	0	1	0	1	0	1	1	0	1	1	0	0	1	0	0	1	1	0	0	0	1	1	1	1	0	0	0	0	0	1	0	0	0	1	1	0	1	0	1	0	0
BSE	2	0	0	0	1	0	0	1	0	1	0	1	0	1	1	0	1	0	0	0	0	0	0	1	1	1	0	0	1	1	1	1	0	0	0	0	0	1	0	0	0	1	1	0	1	0	1	0	1
BSE	3	0	0	0	1	0	0	1	0	1	0	0	0	1	0	1	0	0	0	0	0	0	0	1	1	0	1	0	1	1	1	1	0	0	0	0	0	1	0	0	0	1	1	0	1	0	0	0	1
BSE	4	1	0	0	1	0	0	1	0	1	0	0	0	1	0	1	0	0	0	0	0	0	0	1	1	0	1	0	1	1	1	1	0	0	0	0	1	1	0	0	0	0	1	1	1	0	1	0	0
BSE	5	0	0	1	0	0	1	0	1	0	0	0	0	1	0	0	1	0	0	1	0	0	0	1	1	0	1	0	1	1	1	0	0	0	0	0	0	1	0	0	0	0	1	1	0	1	1	0	1
BSE	6	-1	-1	-1	-1	-1	-1	-1	-1	-1	-1	0	0	0	0	1	0	0	0	1	0	0	0	1	0	1	1	0	1	0	0	0	0	0	0	0	0	1	0	0	0	0	1	1	0	1	1	0	1
BSE	7	0	0	0	0	1	0	1	0	0	0	1	0	0	1	1	0	0	1	1	0	0	0	1	1	0	0	0	0	0	1	0	0	0	0	0	0	1	0	0	0	1	1	1	0	1	1	0	0
BSE	8	0	0	0	0	1	0	1	0	0	0	1	1	0	1	0	1	0	1	0	0	0	0	1	1	0	0	0	0	0	0	0	0	0	0	0	0	1	0	0	1	1	1	1	0	0	0	0	1
BSE	9	0	0	0	0	0	1	1	0	0	0	1	1	0	1	1	0	1	0	1	0	0	0	1	1	0	1	0	1	0	1	0	0	0	0	0	0	1	0	0	0	1	1	1	0	1	0	0	0
BSE	10	0	0	0	0	1	0	1	0	1	0	1	0	1	0	1	1	1	0	0	1	0	0	1	1	0	0	0	1	0	1	1	0	0	0	0	1	1	0	0	0	1	1	0	1	0	0	0	1
BSE	11	0	0	0	1	0	0	1	0	1	0	1	0	1	1	0	1	0	0	0	1	0	0	1	1	0	0	1	1	0	1	1	0	0	0	0	1	1	0	0	0	0	1	1	0	1	1	1	0
BSE	12	0	0	0	1	0	0	1	0	1	0	1	0	1	1	0	1	0	0	0	1	0	0	1	1	0	0	0	1	1	1	1	0	0	0	0	1	1	0	0	0	0	1	1	0	1	1	1	0
BSE	13	0	0	0	1	0	0	1	0	1	0	0	1	1	1	0	1	1	0	0	1	0	0	1	0	1	0	0	1	1	1	1	0	0	0	0	1	1	0	0	1	0	1	1	0	1	1	0	1
BSE	14	0	0	0	1	0	0	1	0	1	0	1	0	1	0	0	1	0	1	0	1	0	1	0	0	0	0	0	1	1	1	1	0	0	0	0	1	1	0	0	1	1	1	0	1	0	1	1	0
BSE	15	0	1	0	0	1	0	1	0	0	0	0	1	0	0	0	1	0	0	1	1	0	0	-1	-1	-1	-1	-1	-1	-1	-1	-1	-1	-1	-1	-1	1	0	0	0	0	1	1	0	0	0	1	0	0
[truncated: 42 more columns]
