# Supplementary material for: Coalescent-Based Species Delimitation in Herbaceous Bamboos (Bambusoideae, Olyreae) from Eastern Brazil: Implications for Taxonomy and Conservation in a Group with Weak Morphological Divergence Coupled with Low Genetic Diversity
Source: Plants (Basel). 2022 Dec 26;12(1):107. doi: 10.3390/plants12010107 (PMC9824829; doi:10.3390/plants12010107)
Supplement: Supplementary file 1 [file plants-12-00107-s001.zip › bpp_files_and_matrix/raddias.A11.essquema9.ctl]

          seed =  -1

       seqfile = raddias_pruned.txt
      Imapfile = raddias.imap.txt
       outfile = out.txt
      mcmcfile = mcmc.txt

  speciesdelimitation = 0 * fixed species tree
* speciesdelimitation = 1 0 2   * species delimitation rjMCMC algorithm0 and finetune(e)
 speciesdelimitation = 1 1 2 0.5 * species delimitation rjMCMC algorithm1 finetune (a m)
         speciestree = 1  * 0.4 0.2 0.1    speciestree pSlider ExpandRatio ShrinkRatio

   speciesmodelprior = 1  * 0: uniform LH; 1:uniform rooted trees; 2: uniformSLH; 3: uniformSRooted

  species&tree = 3  A  P  B 
                    9  61  3
                 ((A, B), P);
        *phase =   1  1  1  1
                  
       usedata = 1  * 0: no data (prior); 1:seq like
         nloci = 2  * number of data sets in seqfile

     cleandata = 1    * remove sites with ambiguity data (1:yes, 0:no)?

    thetaprior = 3 0.00002  # invgamma(a, b) for theta
      tauprior = 3 0.03    # invgamma(a, b) for root tau & Dirichlet(a) for other tau's

*     heredity = 1 4 4
*    locusrate = 1 5

	finetune =  1: 5 0.001 0.001  0.001 0.3 0.33 1.0  # finetune for GBtj, GBspr, theta, tau, mix, locusrate, seqerr

         print = 1 0 0 0   * MCMC samples, locusrate, heredityscalars, Genetrees
        burnin = 8000
      sampfreq = 2
       nsample = 100000
