# Supplementary material for: Coalescent-Based Species Delimitation in Herbaceous Bamboos (Bambusoideae, Olyreae) from Eastern Brazil: Implications for Taxonomy and Conservation in a Group with Weak Morphological Divergence Coupled with Low Genetic Diversity
Source: Plants (Basel). 2022 Dec 26;12(1):107. doi: 10.3390/plants12010107 (PMC9824829; doi:10.3390/plants12010107)
Supplement: Supplementary file 1 [file plants-12-00107-s001.zip › bpp_files_and_matrix/raddias.imap.txt]

ANG_1	A
ANG_11  A 
ANG_12  A 
ANG_15  A 
ANG_18  A 
ANG_2   A 
ANG_20  A 
ANG_3   A 
ANG_4   A 
PF1_10  P 
PF1_11  P 
PF1_12  P 
PF1_13  P 
PF1_2   P 
PF1_3   P
PF2_10  P 
PF2_11  P 
PF2_19  P 
PF2_22  P
PF2_25  P 
PF2_8   P 
PF2_9   P 
PIB_13  P 
PIB_16  P 
PIB_3   P 
PIB_5   P 
PIB_6   P 
PIT_12  P 
PIT_4   P 
PIT_6   P 
PIT_7   P 
PIT_8   P 
PIT_9   P 
PMA_1   P 
PMA_12  P 
PMA_13  P 
PMA_14  P 
PMA_15  P 
PMA_16  P 
PMA_17  P 
PMA_3   P 
PMA_5   P 
PMA_6   P 
PMA_7   P 
PMA_9   P 
BRA_1   B 
BRA_2   B 
BRA_4   B 
PSA_10  P 
PSA_11  P 
PSA_13  P 
PSA_2   P 
PSA_3   P 
PSA_3_2 P 
PSA_4   P 
PSA_5   P 
PSA_6   P 
PSA_7   P 
PSA_8   P 
PSA_9   P 
PUB_1   P 
PUB_10  P 
PUB_13_2 P
PUB_14   P
PUB_15   P
PUB_2    P
PUB_4    P
PUB_5    P
PUB_5_2  P
PUB_9    P
PVI_2    P
PVI_5    P
PVI_8    P
PF1_15   P
PF1_7    P
PF1_8    P
PF1_9    P
PIT_15   P
PSA_1    P
PSA_17   P
PSA_18   P
PUB_3    P
PVI_1    P
