# Supplementary material for: Coalescent-Based Species Delimitation in Herbaceous Bamboos (Bambusoideae, Olyreae) from Eastern Brazil: Implications for Taxonomy and Conservation in a Group with Weak Morphological Divergence Coupled with Low Genetic Diversity
Source: Plants (Basel). 2022 Dec 26;12(1):107. doi: 10.3390/plants12010107 (PMC9824829; doi:10.3390/plants12010107)
Supplement: Supplementary file 1 [file plants-12-00107-s001.zip › bpp_files_and_matrix/raddias_pruned.txt]

73 859
 
^ANG_1     ?gGaTcGcGgCgAc-gGgGgCgGtT-----CgCcG-CcCcCgAcG-TcGcGaG-AaGtCcA-TtGaA-CcTtA-TcAtTtAgAgGaAgGaG---AaGtCgT-AaCaAgGtTtCcG-TaGgTgAaCcTgC-GgAaGgAtCaTtGtCgTg-aCcCtGaCc-aAaAc-aAaGaCcGcGcAcGcGtCaCcCcTcCcGcCgGaCgGcAcTgGtGcCgCcCgGcAaGgCcGaCgCcCcCcAtGgGgCgAcGgCcGcAaAaAgAaCcCaCgGcGcCgAcGgCgTcAaGgAaCaCtGtGcCtAaCcGgGgGcGcGgCgCcCcGgCaAgCcGgCgCgCgCcGcGcCcAcGcGtTgAtAcGtCgTaAcCaAcAcGaCtCtCgGcAaCgGaTaTcTcGgCtCtCgCaTcGaTgAaGaAcGtAgCgAaAtGcGaTaCcTgGtGtGaAtTgCaGaAtCcCgCgAaCcAtCgAgTcTtTgAaCgCaAgTtGcGcCcGaGgCcAtCcGgCcGaGgGcAcGcCtTcCtGgGcGtCaCgCcAaAaGaCgCtCcGcGaCcCcTcGcCtCtGgGgCgGtCaCgGaCgCgGcGtCtGgCcCcCcGtGcCgCaGgGcGcGgTgGgCcGaAgCaCgGgCcTgCcGgTgCtAgGaCgCgCcGgGcGcAgCaCaAgGtGgGcGaAcCcTcGcGcAgTcTaCgTgCgGcGaCcGgAcGcCaTg-cCcCcGtTcGgCcCcAaGgAcCcAtCcAtCgGaGcGaGcGcCgCtCgGaCcGcGaCcCcAgGtCa-gGcGgGaCtAcCcGcTgAg-tTtAaGcAtAtAaAtAaG--cGgAgGaGaAgAaAc-tTaCgAgGaTtCcCcTaGtAcCgGcGaGcGaAcCcGgG
^ANG_11    ?GGATCGCGGCGAC-GGGGGCGGTT-----CGCCG-CCCCCGACG-TCGCGAG-AAGTCCA-TTGAA-CCTTA-TCATTTAGAGGAAGGAG---AAGTCGT-AACAAGGTTTCCG-TAGGTGAACCTGC-GGAAGGATCATTGTCGTG-ACCCTGACC-AAAAC-AAAGACCGCGCACGCGTCACCCCTCCCGCCGGACGGCACTGGTGCCGCCCGGCAAGGCCGACGCCCCCCATGGGGCGACGGCCGCAAAAAGAACCCACGGCGCCGACGGCGTCAAGGAACACTGTGCCTAACCGGGGGCGCGGCGCCCCGGCAAGCCGGCGCGCGCCGCGCCCACGCGTTGATACGTCGTAACCAACACGACTCTCGGCAACGGATATCTCGGCTCTCGCATCGATGAAGAACGTAGCGAAATGCGATACCTGGTGTGAATTGCAGAATCCCGCGAACCATCGAGTCTTTGAACGCAAGTTGCGCCCGAGGCCATCCGGCCGAGGGCACGCCTTCCTGGGCGTCACGCCAAAAGACGCTCCGCGACCCCTCACCTCTGGGGCGGTCACGGACGCGGCGTCTGGCCCCCCGTGCCGCAGGGCGCGGTGGGCCGAAGCACGGGCCTGCCGGTGCTAGGACGCGCCGGGCGCAGCACAAGGTGGGCGAACCCTCGCGCAGTCTACGTGCGGCGACCGGACGCCATG-CCCCCGTTCGGCCCCAAGGACCCATCCATCGGAGCGAGCGCCGCTCGGACCGCGACCCCA?????-???????????????????-??????????????????--???????????????-??????????????????????????????-???????
^ANG_12    ?GGATCGCGGCGAC-GGGGGCGGTT-----CGCCG-CCCCCGACG-TCGCGAG-AAGTCCA-TTGAA-CCTTA-TCATTTAGAGGAAGGAG---AAGTCGT-AACAAGGTTTCCG-TAGGTGAACCTGC-GGAAGGATCATTGTCGTG-ACCCTGACC-AAAAC-AAAGACCGCGCACGCGTCACCCCTCCCGCCGGACGGCACTGGTGCCGCCCGGCAAGGCCGACGCCCCCCATGGGGCGACGGCCGCAAAAAGAACCCACGGCGCCGACGGCGTCAAGGAACACTGTGCCTAACCGGGGGCGCGGCGCCCCGGCAAGCCGGCGCGCGCCGCGCCCACGCGTTGATACGTCGTAACCAACACGACTCTCGGCAACGGATATCTCGGCTCTCGCATCGATGAAGAACGTAGCGAAATGCGATACCTGGTGTGAATTGCAGAATCCCGCGAACCATCGAGTCTTTGAACGCAAGTTGCGCCCGAGGCCATCCGGCCGAGGGCACGCCTTCCTGGGCGTCACGCCAAAAGACGCTCCGCGACCCCTCACCTCTGGGGCGGTCACGGACGCGGCGTCTGGCCCCCCGTGCCGCAGGGCGCGGTGGGCCGAAGCACGGGCCTGCCGGTGCTAGGACGCGCCGGGCGCAGCACAAGGTGGGCGAACCCTCGCGCAGTCTACGTGCGGCGACCGGACGCCATG-CCCCCGTTCGGCCCCAAGGACCCATCCATCGGAGCGAGCGCCGCTCGGACCGCGACCCCAGGTCA-GGCGGGATTACCCGCTGAG-TTTAAGAATATAAATAAG--CGGAGGAGAAAAAAC-TTACGAGGATTCCCCTAGTAACGGCAAGCG-AACCGGG
^ANG_15    ?GGATCGCGGCGAC-GGGGGCGGTT-----CGCCG-CCCCCGACG-TCGCGAG-AAGTCCA-TTGAA-CCTTA-TCATTTAGAGGAAGGAG---AAGTCGT-AACAAGGTTTCCG-TAGGTGAACCTGC-GGAAGGATCATTGTCGTG-ACCCTGACC-AAAAC-AAAGACCGCGCACGCGTCACCCCTCCCGCCGGACGGCACTGGTGCCGCCCGGCAAGGCCGACGCCCCCCATGGGGCGACGGCCGCAAAAAGAACCCACGGCGCCGACGGCGTCAAGGAACACTGTGCCTAACCGGGGGCGCGGCGCCCCGGCAAGCCGGCGCGCGCCGCGCCCACGCGTTGATACGTCGTAACCAACACGACTCTCGGCAACGGATATCTCGGCTCTCGCATCGATGAAGAACGTAGCGAAATGCGATACCTGGTGTGAATTGCAGAATCCCGCGAACCATCGAGTCTTTGAACGCAAGTTGCGCCCGAGGCCATCCGGCCGAGGGCACGCCTTCCTGGGCGTCACGCCAAAAGACGCTCCGCGACCCCTCACCTCTGGGGCGGTCACGGACGCGGCGTCTGGCCCCCCGTGCCGCAGGGCGCGGTGGGCCGAAGCACGGGCCTGCCGGTGCTAGGACGCGCCGGGCGCAGCACAAGGTGGGCGAACCCTCGCGCAGTCTACGTGCGGCGACCGGACGCCATG-CCCCCGTTCGGCCCCAAGGACCCATCCATCGGAGCGAGCGCCGCTCGGACCGCGACCCC??????-???????????????????-??????????????????--???????????????-??????????????????????????????-???????
^ANG_18    ????????GGCGAC-GGGGGCGGTT-----CGCCG-CCCCCGACG-TCGCGAG-AAGTCCA-TTGAA-CCTTA-TCATTTAGAGGAAGGAG---AAGTCGT-AACAAGGTTTCCG-TAGGTGAACCTGC-GGAAGGATCATTGTCGTG-ACCCTGACC-AAAAC-AAAGACCGCGCACGCGTCACCCCTCCCGCCGGACGGCACTGGTGCCGCCCGGCAAGGCCGACGCCCCCCATGGGGCGACGGCCGCAAAAAGAACCCACGGCGCCGACGGCGTCAAGGAACACTGTGCCTAACCGGGGGCGCGGCGCCCCGGCAAGCCGGCGCGCGCCGCGCCCACGCGTTGATACGTCGTAACCAACACGACTCTCGGCAACGGATATCTCGGCTCTCGCATCGATGAAGAACGTAGCGAAATGCGATACCTGGTGTGAATTGCAGAATCCCGCGAACCATCGAGTCTTTGAACGCAAGTTGCGCCCGAGGCCATCCGGCCGAGGGCACGCCTTCCTGGGCGTCACGCCAAAAGACGCTCCGCGACCCCTCACCTCTGGGGCGGTCACGGACGCGGCGTCTGGCCCCCCGTGCCGCAGGGCGCGGTGGGCCGAAGCACGGGCCTGCCGGTGCTAGGACGCGCCGGGCGCAGCACAAGGTGGGCGAACCCTCGCGCAGTCTACGTGCGGCGACCGGACGCCATG-CCCCCGTTCGGCCCCAAGGACCCATCCATCGGAGCGAGCGCCGCTCGGACCGCGACCCCAGGTCA-TGCCGGACTACCCTCTGAG-TTTAATCATATAAATAAA--CGAAAGATTAGAAAC-TTACGAGGATTCCCCTAGTAACGGCGAGGG-A??????
^ANG_2     ?GGATCGCGGCGAC-GGGGGCGGTT-----CGCCG-CCCCCGACG-TCGCGAG-AAGTCCA-TTGAA-CCTTA-TCATTTAGAGGAAGGAG---AAGTCGT-AACAAGGTTTCCG-TAGGTGAACCTGC-GGAAGGATCATTGTCGTG-ACCCTGACC-AAAAC-AAAGACCGCGCACGCGTCACCCCTCCCGCCGGACGGCACTGGTGCCGCCCGGCAAGGCCGACGCCCCCCATGGGGCGACGGCCGCAAAAAGAACCCACGGCGCCGACGGCGTCAAGGAACACTGTGCCTAACCGGGGGCGCGGCGCCCCGGCAAGCCGGCGCGCGCCGCGCCCACGCGTTGATACGTCGTAACCAACACGACTCTCGGCAACGGATATCTCGGCTCTCGCATCGATGAAGAACGTAGCGAAATGCGATACCTGGTGTGAATTGCAGAATCCCGCGAACCATCGAGTCTTTGAACGCAAGTTGCGCCCGAGGCCATCCGGCCGAGGGCACGCCTTCCTGGGCGTCACGCCAAAAGACGCTCCGCGACCCCTCACCTCTGGGGCGGTCACGGACGCGGCGTCTGGCCCCCCGTGCCGCAGGGCGCGGTGGGCCGAAGCACGGGCCTGCCGGTGCTAGGACGCGCCGGGCGCAGCACAAGGTGGGCGAACCCTCGCGCAGTCTACGTGCGGCGACCGGACGCCATG-CCCCCGTTCGGCCCCAAGGACCCATCCATCGGAGCGAGCGCCGCTCGGACCGCGACCCC??????-???????????????????-??????????????????--???????????????-??????????????????????????????-???????
^ANG_20    ?GGATCGCGGCGAC-GGGGGCGGTT-----CGCCG-CCCCCGACG-TCGCGAG-AAGTCCATTTGAA-CCTTA-TCATTTAGAGGAAGGAG---AAGTCGT-AACAAGGTTTCCG-TAGGTGAACCTGC-GGAAGGATCATTGTCGTG-ACCCTGACC-AAAAC-AAAGACCGCGCACGCGTCACCCCTCCCGCCGGACGGCACTGGTGCCGCCCGGCAAGGCCGACGCCCCCCATGGGGCGACGGCCGCAAAAAGAACCCACGGCGCCGACGGCGTCAAGGAACACTGTGCCTAACCGGGGGCGCGGCGCCCCGGCAAGCCGGCGCGCGCCGCGCCCACGCGTTGATACGTCGTAACCAACACGACTCTCGGCAACGGATATCTCGGCTCTCGCATCGATGAAGAACGTAGCGAAATGCGATACCTGGTGTGAATTGCAGAATCCCGCGAACCATCGAGTCTTTGAACGCAAGTTGCGCCCGAGGCCATCCGGCCGAGGGCACGCCTTCCTGGGCGTCACGCCAAAAGACGCTCCGCGACCCCTCACCTCTGGGGCGGTCACGGACGCGGCGTCTGGCCCCCCGTGCCGCAGGGCGCGGTGGGCCGAAGCACGGGCCTGCCGGTGCTAGGACGCGCCGGGCGCAGCACAAGGTGGGCGAACCCTCGCGCAGTCTACGTGCGGCGACCGGACGCCATG-CCCCCGTTCGGCCCCAAGGACCCATCCATCGGAGCGAGCGCCGCTCGGACCGCGACCCC??????-???????????????????-??????????????????--???????????????-??????????????????????????????-???????
^ANG_3     ?????????????????????????-----?????-?????????-???????????????-?????-?????-???????????????????????????-???????????????????????????-??????????????????-?????????-?????-???????????????????????????????????????????????????????GGCCGACGCCCCCCATGGGGCGACGGCCGCAAAAAGAACCCACGGCGCCGACGGCGTCAAGGAACACTGTGCCTAACCGGGGGCGCGGCGCCCCGGCAAGCCGGCGCGCGCCGCGCCCACGCGTTGATACGTCGTAACCAACACGACTCTCGGCAACGGATATCTCGGCTCTCGCATCGATGAAGAACGTAGCGAAATGCGATACCTGGTGTGAATTGCAGAATCCCGCGAACCATCGAGTCTTTGAACGCAAGTTGCGCCCGAGGCCATCCGGCCGAGGGCACGCCTTCCTGGGCGTCACGCCAAAAGACGCTCCGCGACCCCTC-CCTCTGGGGCGGTCACGGACGCGGCGTCTGGCCCCCCGTGCCGCAGGGCGCGGTGGGCCGAAGCACGGGCCTGCCGGTGCTAGGACGCGCCGGGCGCAGCACAAGGTGGGCGAACCCTCGCGCAGTCTACGTGCGGCGACCGGACGCCATG-CCCCCGTTCGGCCCCAAGGACCCATCCATCGGAGCGAGCGCCGCTCGGACCGCGACCCCAGGTCA-GGCGGGACTACCCGCTGAG-TTTAAGCATATAAATAAG--CGGAGGAGAAGAAAC-TTACGAGGATTCCCCTAGTAACGGCGAGCG-AACCGGG
^ANG_4     ?GGATCGCGGCGAC-GGGGGCGGTT-----CGCCG-CCCCCGACG-TCGCGAG-AAGTCCA-TTGAA-CCTTA-TCATTTAGAGGAAGGAG---AAGTCGT-AACAAGGTTTCCG-TAGGTGAACCTGC-GGAAGGATCATTGTCGTG-ACCCTGACC-AAAAC-AAAGACCGCGCACGCGTCACCCCTCCCGCCGGACGGCACTGGTGCCGCCCGGCAAGGCCGACGCCCCCCATGGGGCGACGGCCGCAAAAAGAACCCACGGCGCCGACGGCGTCAAGGAACACTGTGCCTAACCGGGGGCGCGGCGCCCCGGCAAGCCGGCGCGCGCCGCGCCCACGCGTTGATACGTCGTAACCAACACGACTCTCGGCAACGGATATCTCGGCTCTCGCATCGATGAAGAACGTAGCGAAATGCGATACCTGGTGTGAATTGCAGAATCCCGCGAACCATCGAGTCTTTGAACGCAAGTTGCGCCCGAGGCCATCCGGCCGAGGGCACGCCTTCCTGGGCGTCACGCCAAAAGACGCTCCGCGACCCCTCACCTCTGGGGCGGTCACGGACGCGGCGTCTGGCCCCCCGTGCCGCAGGGCGCGGTGGGCCGAAGCACGGGCCTGCCGGTGCTAGGACGCGCCGGGCGCAGCACAAGGTGGGCGAACCCTCGCGCAGTCTACGTGCGGCGACCGGACGCCATG-CCCCCGTTCGGCCCCAAGGACCCATCCATCGGAGCGAGCGCCGCTCGGACCGCGACCC???????-???????????????????-??????????????????--???????????????-??????????????????????????????-???????
^PF1_10    ?GGAACCCGGGGAC-GGGGGTGGTA-----AGCCC-CCCCCGGCG-TTGCGGGAAATCCCA--TGAA-CCTTA-TCAATTAGAGGAAAGGA--AAAGTTGTAACCAAGGTTCCC--TAAGTGAACCTGC-GGAAAGATCCATGTT-TG-ACCCTGAAC-AAAAC-AAAGACCGCGCACGCGTCACCCCTCCCGTCGGACGGCACTCGTGCCGCCCGGCAAGGCCGACGCCCCCCATGGGGCGACGGCCGCAAAAAGAACCCACGGCGCCGACGGCGTCAAGGAACACTGTGCCTAACCGGGGGCGCGGCG?CCCGGCAAGCCGGCGCGCGCCGCGCCCACGCGTTGATACGTCGTAACCAACACGACTCTCGGCAACGGATATCTCGGCTCTCGCATCGATGAAGAACGTAGCGAAATGCGATACCTGGTGTGAATTGCAGAATCCCGCGAACCATCGAGTCTTTGAACGCAAGTTGCGCCCGAGGCCATCCGGCCGAGGGCACGCCTGCCTGGGCGTCACGCCAAAAGACGCTCCGCGACCCCTCGCCTTTGGGGCGGTAACGGACGCGGCGTCTGGCCCCCCGTGCCGCAGGGCGCGGAGGGCCGAAGCACGGGCCGGCCGGTGCTAGGACGCGCCGGGCGCAGCACAAGGTGGGCGAACCCTCGCGCAGTCTACGTGCAGCGACCGGACGCCATGCCCCCCGTTCGGCCCCAAGGACCCATCCATCGGAGCGAGCGCCGCTCGGACCGC????????????-???????????????????-??????????????????--???????????????-??????????????????????????????-???????
^PF1_11    ?????????????????????????-----?????-?????????-TCGCGAG-AAATCCATTTGAA-CCTTA-TCATTTAGAGGAAGGAG---AAGTCGT-AACAAGGTTTCCG-TAGGTGAACCTGC-GGAAGGATCATTGTTGTG-ACCCTGACCAAAAAC-AAAGACCGCGCACGCGTCACCCCTCCCGTCGGACGGCACTCGTGCCGCCCGGCAAGGCCGACGCCCCCCATGGGGCGACGGCCGCAAAAAGAACCCACGGCGCCGACGGCGTCAAGGAACACTGTGCCTAACCGGGGGCGCGGCGCCCCGGCAAGCCGGCGCGCGCCGCGCCCACGCGTTGATACGTCGTAACCAACACGACTCTCGGCAACGGATATCTCGGCTCTCGCATCGATGAAGAACGTAGCGAAATGCGATACCTGGTGTGAATTGCAGAATCCCGCGAACCATCGAGTCTTTGAACGCAAGTTGCGCCCGAGGCCATCCGGCCGAGGGCACGCCTGCCTGGGCGTCACGCCAAAAGACGCTCCGCGACCCCTCGCCTTTGGGGCGGTAACGGACGCGGCGTCTGGCCCCCCGTGCCGCAGGGCGCGGAGGGCCGAAGCACGGGCCGGCCGGTGCTAGGACGCGCCGGGCGCAGCACAAGGTGGGCGAACCCTCGCGCAGTCTACGTGCAGCGACCGGACGCCATGCCCCCCGTTCGGCCCCAAGGACCCATCCATCGGAGCGAGCGCCGCTCGG?????????????????-???????????????????-??????????????????--???????????????-??????????????????????????????-???????
^PF1_12    ?GGATCGCGGGGGACGGGGGGGCGGGTTTCCCCCC-CCCCCGAAGTGCGCGAGAAATTCCA--TGGA-CCTTA-TCATTTAGGGGGGAAAGGGAAAGTGTA-ACAAAGGTTTCCG-TAGGTGGACCTGCGGGAAGGGTCATTGTTGGGACCCCGGACC-CAAAC-AAAGACCGCGCACGCGTCACCCCTCCCGTCGGACGGCACTCGTGCCGCCC-GCAAGGCCGACGCCCCCCATGGGGCGACGGCCGCAAAAAGAACCCACGGCGCCGACGGCGTCAAGGAACACTGTGCCTAACCGGGGGCGCGGCGCCCCGGCAAGCCGGCGCGCGCCGCGCCCACGCGTTGATACGTCGTAACCAACACGACTCTCGGCAACGGATATCTCGGCTCTCGCATCGATGAAGAACGTAGCGAAATGCGATACCTGGTGTGAATTGCAGAATCCCGCGAACCATCGAGTCTTTGAACGCAAGTTGCGCCCGAGGCCATCCGGCCGAGGGCACGCCTGCCTGGGCGTCACGCCAAAAGACGCTCCGCGACCCCTCGCCTTTGGGGCGGTAACGGACGCGGCGTCTGGCCCC??????CGCAGGGCGCGGAGGGCCGAAGCACGGGCCGGCCGGTGCTAGGACGCGCCGGGCGCA???????????????????????????????????????????????????????????????????????????????????????????????????????????????????????-???????????????????-??????????????????--?????????????????????????????????????????????--???????
^PF1_13    ?????????????????????????-----?????-?????????-???CGAG-AAGTCCATTTGAACCCTTA-TCATTTAGAGGAAGGAG---AAGTCGT-AACAAGGTTTCCG-TAGGTGAACCTGC-GGAAGGATCATTGTTGTG-ACCCTGACC-AAAAC-AAAGACCGCGCACGCGTCACCCCTCCCGTCGGACGGCACTCGTGCCGCCCGGCAAGGCCGACGCCCCCCATGGGGCGACGGCCGCAAAAAGAACCCACGGCGCCGACGGCGTCAAGGAACACTGTGCCTAACCGGGGGCGCGGCGCCCCGGCAAGCCGGCGCGCGCCGCGCCCACGCGTTGATACGTCGTAACCAACACGACTCTCGGCAACGGATATCTCGGCTCTCGCATCGATGAAGAACGTAGCGAAATGCGATACCTGGTGTGAATTGCAGAATCCCGCGAACCATCGAGTCTTTGAACGCAAGTTGCGCCCGAGGCCATCCGGCCGAGGGCACGCCTGCCTGGGCGTCACGCCAAAAGACGCTCCGCGACCCCTCGCCTTTGGGGCGGTAACGGACGCGGCGTCTGGCCCCCCGTGCCGCAGGGCGCGGAGGGCCGAAGCACGGGCCGGCCGGTGCTAGGACGCGCCGGGCGCAGCACAAGGTGGGCGAACCCTCGCGCAGTCTACGTGCAGCGACCGGACGCCATGCCCCCCGTTGGGCCCCAAGGACCCATCCATCGGAGCGAGCGCCGCTCGGACCGCGACC????????-???????????????????-??????????????????--???????????????-??????????????????????????????-???????
^PF1_2     ????????????????????????????????????????????G-TCGCGAG-AAGTCCA-TTGAACCCTTA-TC-TTTAGAGGAAGGAG----AAGTGT-AACAAGTTTTCCG-TAGGTGAACCTGT-GGAAGGATCATTGTTGTGAACCCTGACC-AAAAC-AAAGACCGCGCACGCGTCACCCCTCCCGTCGGACGGCACTCGTGCCGCCCGGCAAGGCCGACGCCCCCCATGGGGCGACGGCCGCAAAAAGAACCCACGGCGCCGACGGCGTCAAGGAACACTGTGCCTAACCGGGGGCGCGGCGCCCCGGCAAGCCGGCGCGCGCCGCGCCCACGCGTTGATACGTCGTAACCAACACGACTCTCGGCAACGGATATCTCGGCTCTCGCATCGATGAAGAACGTAGCGAAATGCGATACCTGGTGTGAATTGCAGAATCCCGCGAACCATCGAGTCTTTGAACGCAAGTTGCGCCCGAGGCCATCCGGCCGAGGGCACGCCTGCCTGGGCGTCACGCCAAAAGACGCTCCGCGACCCCTCGCCTTTGGGGCGGTAACGGACGCGGCGTCTGGCCCCCCGTGCCGCAGGGCGCGGAGGGCCGAAGCACGGGCCGGCCGGTGCTAGGACGCGCCGGGCGCAGCACAAGGTGGGCGAACCCTCGCGCAGTCTACGTGCAGCGACCGGACGCCATGCCCCCCGTTCGGCCCCAAGGACCCATCCATCGGAGCGAGCGCCGCTCGGACCGCGACCCC??????-???????????????????-??????????????????--???????????????-??????????????????????????????-???????
^PF1_3     ?????????????????????????-----?????-?????????-???????????????-?????-?????-???TTTAGAGGAAGGAG---AAGTTGT--ACAAGGTTTCCGTAG--G-GTCCTGC-GGAAGGACCATTTTTGTG-GCCCCTAAC-AAAAC-AAAGACCGCGCACGCGTCACCCCTCCCGTCGGACGGCACTCGT---GCCCGGCAAGGCCGACGCCCCCCATGGGGCGACGGCCGCAAAAAGAACCCACGGCGCCGACGGCGTCAAGGAACACTGTGCCTAACCGGGGGCGCGGCGCCCCGGCAAGCCGGCGCGCGCCGCGCCCACG-GTTGATACGTCGTAACCAACACGACTCTCGGCAACGGATATCTCGGCTCTCGCATCGATGAAGAACGTAGCGAAATGCGATACCTGGTGTGAATTGCAGAATCCCGCGAACCATCGAGTCTTTGAACGCAAGTTGCGCCCGAGGCCATCCGGCCGAGGGCACGCCTGCCTGGGCGTCACGCCAAAAGACGCTCCGCGACCCCTCGCCTTTGGGGCGGTAACGGACGCGGCGTCTGGCCCCCCGTGCCGCAGGGCGCGGAGGGCCGAAGCACGGGCCGGCCGGTGCTAGGACGCGCCGGGCGCAGCACAAGGTGGGCGAACCCTCGCGCAGTCTACGTGCAGCGACCGGACGCCATGCCCCCCGTTCGGCCCC??????????????????????????????????????????????????-???????????????????-??????????????????--???????????????-??????????????????????????????-???????
^PF2_10    ?????????????????????????-----?????-?????????-???????????????-?????-?????-???????????????????????????-???????????????????????????-??????????????????-?????????-?????-????ACCGCGCACGCGTCACCCCTCCCGCCGGACGGCACTCGTGCCGCCCGGCAAGGCCGACGCCCCCCATGGGGCGACGGCCGCAAAAAGAACCCACGGCGCCGACGGCGTCAAGGAACACTGTGCCTAACCGGGGGCGCGGCGACCCGGCAAGCCGGCGCGCGCCGCGCCCACGCGTTGATACGTCGTAACCAACACGACTCTCGGCAACGGATATCTCGGCTCTCGCATCGATGAAGAACGTAGCGAAATGCGATACCTGGTGTGAATTGCAGAATCCCGCGAACCATCGAGTCTTTGAACGCAAGTTGCGCCCGAGGCCATCCGGCCGAGGGCACGCCTGCCTGGGCGTCACGCCAAAAGACGCTCCGCGACCCCTCACCTTTGGGGCGGTCGCGGACGCGGCGTCTGGCCCCCCGTGCCGCAGGGCGCGGAGGGCCGAAGCACGGGCCGGCCGGTGCTAGGACGCGCCGGGCGCAGCACAAGGTGGGCGAACCCTCGCGCAGTCTACGTGCGGCGACCGGACGCCATG-CCCCCGTTCGGCCCCAAGGACCCATCCATCGGAGCGAGCGCCGCTCGGACCGCTACCCCAGGTCA-GGCGGGACTACCCGTTGAG-TTTAACCTTATAAATAAC--CGGAGGAAAAAAAAT-TTACAAGGATTCCCCTATTACCGGCGAGCG-ACCCGGG
^PF2_11    ????????????????????????????????????CCCCCGACG-TCGCGAGAAAGTCCA-ATGAA-CCTTA-TCATTTAGAGGAAGGAG---AAGTCGT-AACAAGGTTTCCG-TAGGGGAACCTGG-GGAAGGATCATTGTTGGG-ACCCTGACC-AAAAC-AAAGACCGCGCACGCGTCACCCCTCCCGCCGGACGGCACTCGTGCCGCCCGGCAAGGCCGACGCCCCCCATGGGGCGACGGCCGCAAAAAGAACCCACGGCGCCGACGGCGTCAAGGAACACTGTGCCTAACCGGGGGCGCGGCGACCCGGCAAGCCGGCGCGCGCCGCGCCCACGCGTTGATACGTCGTAACCAACACGACTCTCGGCAACGGATATCTCGGCTCTCGCATCGATGAAGAACGTAGCGAAATGCGATACCTGGTGTGAATTGCAGAATCCCGCGAACCATCGAGTCTTTGAACGCAAGTTGCGCCCGAGGCCATCCGGCCGAGGGCACGCCTGCCTGGGCGTCACGCCAAAAGACGCTCCGCGACCCCTCACCTTTGGGGCGGTCGCGGACGCGGCGTCTGGCCCCCCGTGCCGCAGGGCGCGGAGGGCCGAAGCACGGGCCGGCCGGTGCTAGGACGCGCCGGGCGCAGCACAAGGTGGGCGAACCCTCGCGCAGTCTACGTGCGGCGACCGGACGCCATG-CCCCCGTTCGGCCCCAAGGACCCATCCATCGGAGCGAGCGCCGCTCGGACCGCGACC????????-???????????????????-??????????????????--???????????????-??????????????????????????????-???????
^PF2_19    ????????GGCGACGGGGGGCGGTT-----CGCCG-CCCCCGACG-TCGCGAG-AAGTCCA-TTGAACCCTTA-TCATTTAGAGGAAGGAG--AAAGTCGT-AACAAGGTTTCCGTTAGGTGAACCTGC-GGAAGGATCATTGTCGTG-ACCCTGACC-AAAAC-AAAGACCGCGCACGCGTCACCCCTCCCGCCGGACGGCACTCGTGCCGCCCGGCAAGGCCGACGCCCCCCATGGGGCGACGGCCGCAAAAAGAACCCACGGCGCCGACGGCGTCAAGGAACACTGTGCCTAACCGGGGGCGCGGCGCCCCGGCAAGCCGGCGCGCGCCGCGCCCACGCGTTGATACGTCGTAACCAACACGACTCTCGGCAACGGATATCTCGGCTCTCGCATCGATGAAGAACGTAGCGAAATGCGATACCTGGTGTGAATTGCAGAATCCCGCGAACCATCGAGTCTTTGAACGCAAGTTGCGCCCGAGGCCATCCGGCCGAGGGCACGCCTGCCTGGGCGTCACGCCAAAAGACGCTCCGCGACCCCTCACCTTTGGGGCGGTCACGGACGCGGCGTCTGGCCCCCCGTGCCGCAGGGCGCGGAGGGCCGAAGCACGGGCCGGCCGGTGCTAGGACGCGCCGGGCGCAGCACAAGGTGGGCGAACCCTCGCGCAGTCTACGTGCAGCGACCGGACGCCATGCCCCCCGTTCGGCCCCAAGGACCCATCCATCGGAGCGAGCGCCGCTCGGACCGCGACCCCAG????-???????????????????-??????????????????--???????????????-??????????????????????????????-???????
^PF2_22    ?????????????????????????-----?????-?????????-???????????????-?????-?????-???????????????????????????-???????????????????????????-??????????????????-?????????-?????-????ACCGCGCACGCGTCACCCCTCCCGCCGGACGGCACTCGTGCCGCCCGGCAAGGCCGACGCCCCCCATGGGGCGACGGCCGCAAAAAGAACCCACGGCGCCGACGGCGTCAAGGAACACTGTGCCTAACCGGGGGCGCGGCGCCCCGGCAAGCCGGCGCGCGCCGCGCCCACGCGTTGATACGTCGTAACCAACACGACTCTCGGCAACGGATATCTCGGCTCTCGCATCGATGAAGAACGTAGCGAAATGCGATACCTGGTGTGAATTGCAGAATCCCGCGAACCATCGAGTCTTTGAACGCAAGTTGCGCCCGAGGCCATCCGGCCGAGGGCACGCCTGCCTGGGCGTCACGCCAAAAGACGCTCCGCGACCCCTCACCTTTGGGGCGGTCACGGACGCGGCGTCTGGCCCCCCGTGCCGCAGGGCGCGGAGGGCCGAAGCACGGGCCGGCCGGTGCTAGGACGCGCCGGGCGCAGCACAAGGTGGGCGAACCCTCGCGCAGTCTACGTGCAGCGACCGGACGCCATGCCCCCCGTTCGGCCCCAAGGACCCATCCATCGGAGCGAGCGCCGCTCGGACCGCGACCCC??????-???????????????????-??????????????????--???????????????-??????????????????????????????-???????
^PF2_25    ?GGATCGCGGCGAC-GGGGGCGGTT-----CGCCG-CCCCCGACG-TCGCGAG-AAGTCCA-TTGAA-CCTTA-TCATTTAGAGGAAGGAG---AAGTCGT-AACAAGGTTTCCGTAGGGTGAACCTGC-GGAAGGATCATTGTCGTG-ACCCTGACC-AAAAC-AAAGACCGCGCACGCGTCACCCCTCCCGCCGGACGGCACTCGTGCCGCCCGGCAAGGCCGACGCCCCCCATGGGGCGACGGCCGCAAAAAGAACCCACGGCGCCGACGGCGTCAAGGAACACTGTGCCTAACCGGGGGCGCGGCGCCCCGGCAAGCCGGCGCGCGCCGCGCCCACGCGTTGATACGTCGTAACCAACACGACTCTCGGCAACGGATATCTCGGCTCTCGCATCGATGAAGAACGTAGCGAAATGCGATACCTGGTGTGAATTGCAGAATCCCGCGAACCATCGAGTCTTTGAACGCAAGTTGCGCCCGAGGCCATCCGGCCGAGGGCACGCCTGCCTGGGCGTCACGCCAAAAGACGCTCCGCGACCCCTCACCTTTGGGGCGGTCACGGACGCGGCGTCTGGCCCCCCGTGCCGCAGGGCGCGGAGGGCCGAAGCACGGGCCGGCCGGTGCTAGGACGCGCCGGGCGCAGCACAAGGTGGGCGAACCCTCGCGCAGTCTACGTGCAGCGACCGGACGCCATGCCCCCCGTTCGGCCCCAAGGACCCATCCATCGGAGCGAGCGCCGCTCGGACCGCGACCCCAGGTCA-GGCGGGAC???????????-??????????????????--???????????????-??????????????????????????????-???????
^PF2_8     ?????????????????????????-----?????-?????????-???????????????-?????-?????-???????????????????????????-???????????????????????????-??????????????????-?????????-?????-????ACCGCGCACGCGTCACCCCTCCCGTCGGACGGCACTCGTGCCGCCCGGCAAGGCCGACGCCCCCCATGGGGCGACGGCCGCAAAAAGAACCCACGGCGCCGACGGCGTCAAGGAACACTGTGCCTAACCGGGGGCGCGGCGACCCGGCAAGCCGGCGCGCGCCGCGCCCACGCGTTGATACGTCGTAACCAACACGACTCTCGGCAACGGATATCTCGGCTCTCGCATCGATGAAGAACGTAGCGAAATGCGATACCTGGTGTGAATTGCAGAATCCCGCGAACCATCGAGTCTTTGAACGCAAGTTGCGCCCGAGGCCATCCGGCCGAGGGCACGCCTGCCTGGGCGTCACGCCAAAAGACGCTCCGCGACCCCTCGCCTTTGGGGCGGTAACGGACGCGGCGTCTGGCCCCCCGTGCCGCAGGGCGCGGAGGGCCGAAGCACGGGCCGGCCGGTGCTAGGACGCGCCGGGCGCAGCACAAGGTGGGCGAACCCTCGCGCAGTCTACGTGCAGCGACCGGACGCCATGCCCCCCGTTCGGCCCCAAGGACCC??????????????????????????????????????????-???????????????????-??????????????????--???????????????-??????????????????????????????-???????
^PF2_9     ?????????????????????????-----?????-?????????-???????????????-?????-?????-???????????????????????????-???????????????????????????-??????????????????-?????????-??AAC-AAAGACCGCGCACGCGTCACCCCTCCCGTCGGACGGCACTCGTGCCGCCCGGCAAGGCCGACGCCCCCCATGGGGCGACGGCCGCAAAAAGAACCCACGGCGCCGACGGCGTCAAGGAACACTGTGCCTAACCGGGGGCGCGGCGCCCCGGCAAGCCGGCGCGCGCCGCGCCCACGCGTTGATACGTCGTAACCAACACGACTCTCGGCAACGGATATCTCGGCTCTCGCATCGATGAAGAACGTAGCGAAATGCGATACCTGGTGTGAATTGCAGAATCCCGCGAACCATCGAGTCTTTGAACGCAAGTTGCGCCCGAGGCCATCCGGCCGAGGGCACGCCTGCCTGGGCGTCACGCCAAAAGACGCTCCGCGACCCCTCGCCTTTGGGGCGGTAACGGACGCGGCGTCTGGCCCCCCGTGCCGCAGGGCGCGGAGGGCCGAAGCACGGGCCGGCCGGTGCTAGGACGCGCCGGGCGCAGCACAAGGTGGGCGAACCCTCGCGCAGT?TACGTGCAGCGACCGG??????????????????????????????????????????????????????????????????????????-???????????????????-??????????????????--???????????????-??????????????????????????????-???????
^PIB_13    ????????????????????????????????????CCCCCGGCG-TCGCGAG-AAGTTCC-TTGAA-CCTTA-TCATTTAGAGGAAGGAG---AAGTTGT-TACAAGGTTTCCG-TAGGTGGACCTGG-GGGAGGGTTCTTGTTGTG-AACCTGGAC-AAAAC-CAAGGCCGCGCACGCGTCACCCCTCCCGTCGGACGGCACTCGTGCCGCCCGGCAAGGCCGACGCCCCCCATGGGGCGACGGCCGCAAAAAGAACCCACGGCGCCGACGGCGTCAAGGAACACTGTGCCTAACCGGGGGCGCGGCGCCCCGGCAAGCCGGCGCGCGCCGCGCCCACGCGTTGATACGTCGTAACCAACACGACTCTCGGCAACGGATATCTCGGCTCTCGCATCGATGAAGAACGTAGCGAAATGCGATACCTGGTGTGAATTGCAGAATCCCGCGAACCATCGAGTCTTTGAACGCAAGTTGCGCCCGAGGCCATCCGGCCGAGGGCACGCCTGCCTGGGCGTCACGCCAAAAGACGCTCCGCGACCCCTCGCCTTTGGGGCGGTAACGGACGCGGCGTCTGGCCCCCCGTGCCGCAGGGCGCGGAGGGCCGAAGCACGGGCCGGCCGGTGCTAGGACGCGCCGGGCGCAGCACAAGGTGGGCGAACCCTCGCGCAGTCTACGTGCAGCGACCGGACGCCATGCCCCCCGTTCGGCCCCAAGGACCCATCCATCGGAGCGAGCGCCGCTCGGACCGCG???????????-???????????????????-??????????????????--???????????????-??????????????????????????????-???????
^PIB_16    ????????????????????????????????????????????????GCGAG-AAGTCCA-TTGAA-CCTTA-TCATTTAGAGGGAAGGGAGAAAGTTGT-AACAAGGTTTCCG-TAGGTGAACCTGC-GGAAGGATCATTG??GTG-ACCCTGAC--AAAAC-AAAGACCGCGCACGCGTCACCCCTCCCGCCGGACGGCACTCGTGCCGCCCGGCAAGGCCGACGCCCCCCATGGGGCGACGGCCGCAAAAAGAACCCACGGCGCCGACGGCGTCAAGGAACACTGTGCCTAACCGGGGGCGCGGCGACCCGGCAAGCCGGCGCGCGCCGCGCCCACGCGTTGATACGTCGTAACCAACACGACTCTCGGCAACGGATATCTCGGCTCTCGCATCGATGAAGAACGTAGCGAAATGCGATACCTGGTGTGAATTGCAGAATCCCGCGAACCATCGAGTCTTTGAACGCAAGTTGCGCCCGAGGCCATCCGGCCGAGGGCACGCCTGCCTGGGCGTCACGCCAAAAGACGCTCCGCGACCCCTCACCTTTGGGGCGGTCGCGGACGCGGCGTCTGGCCCCCCGTGCCGCAGGGCGCGGAGGGCCGAAGCACGGGCCGGCCGGTGCTAGGACGCGCCGGGCGCAGCACAAGGTGGGCGAACCCTCGCGCAGTCTACGTGCGGCGACCGGACGCCATGCCC???????????????????????????????????????????????????????????????-???????????????????-??????????????????--???????????????-?????????????????????????????--???????
^PIB_3     ?????????????????????????-----?????-?????????-???????????????-?????-?????-???????????????????????????-???????????????????????????-??????????????????-?????????-?????-????????????????????????????????????????????CCGCCCGGCAAGGCCGACGCCCCCCATGGGGCGACGGCCGCAAAAAGAA?CCACGGCGCCGACGGCGTCAAGGAACACTGTGCCTAACCGGGGGCGCGGCG?CCCGGCAAGCCGGCGCGCGCCGCGCCC?CGCGTTGATACGTCGTAACCAACACGACTCTCGGCAACGGATATCTCGGCTCTCGCATCGATGAAGAACGTAGCGAAATGCGATACCTGGTGTGAATTGCAGAATCCCGCGAACCATCGAGTCTTTGAACGCAAGTTGCGCCCGAGGCCATCCGGCCGAGGGCACGCCTGCCTGGGCGTCACGCCAAAAGACGCTCCGCGACCCCTCGCCTTTGGGGCGGTAACGGACGCGGCGT?TGGCCCCCCGTGCCGCAGGGCGCGGAGGGCCGAAGCACGGGCCGGCCGGTGCTAGGACGCGCCGGGCGCAGCACAAGGTGG????????????????????????????????????????????????????????????????????????????????????????????????????????????-???????????????????-??????????????????--???????????????-??????????????????????????????-???????
^PIB_5     ?GGATCGCGGCGACGGGGGGCGGTT-----CGCCG-CCCCCGACG-TCGCGAG-AAGTCCA-TTAAA-CCTTA-TCATTTAGAGGAAAGGA--GAAGTCGT-AACAAGGTTTCCG-TAGGTGAACCTGC-GGAAGGATCATTGTTGTG-ACCCTGACC-AAAAC-AAAGACCGCGCACGCGTCACCCCTCCCGCCGGACGGCACTGGT?CCGCCCGGCAAGGCCGACGCCCCCCATGGGGCGACGGCCGCAAAAAGAACCCACGGCGCCGACGGCGTCAAGGAACACTGTGCCTAACCGGGGGCGCGGCGCCCCGGCAAGCCGGCGCGCGCCGCGCCCACGCGTTGATACGTCGTAACCAACACGACTCTCGGCAACGGATATCTCGGCTCTCGCATCGATGAAGAACGTAGCGAAATGCGATACCTGGTGTGAATTGCAGAATCCCGCGAACCATCGAGTCTTTGAACGCAAGTTGCGCCCGAGGCCATCCGGCCGAGGGCACGCCTGCCTGGGCGTCACGCCAAAAGACGCTCCGCGACCCCTCACCTTTGGGGCGGTCACGGACGCGGCGTCTGGCCCCCCGTGCCGCAGGGCGCGGAGGGCCGAAGCACGGGCCGGCCGGTGCTAGGACGCGCCGGGCGCAGCACAAGGTGGGCGAACCCTCGCGCAGTCTACGTGCAGCGACCGGACGCCATGCCCCCCGTTCGGCCCCAAGGACCCATCCATCGGAGCGAGCGCCGCT????????????????????-???????????????????-??????????????????--???????????????-??????????????????????????????-???????
^PIB_6     ?????????????????????????-----?????-?????????-???????GAAGTCCA-TGGAA-CCTTA-TCATTTAGAGGAAGAAA--AAAGTGGT-ACCAAGGTTTCCGTGGGTGAAACCTGC-GGAAGGATCATTGTGGTG-ACCCGGACC-AAAACAAAAGACCGCGCACGCGTCACCCCTCCCGCCGGACGGCA?TCGTGCCGCCCGGCAAGGCCGACGCCCCCCATGGGGCGACGGCCGCAAAAAGAACCCACGGCGCCGACGGCGTCAAGGAACACTGTGCCTAACCGGGGGCGCGGCGACCCGGCAAGCCGGCGCGCGCCGCGCCCA-GCGTTGATACGTCGTAACCAACACGACT-TCGGCAACGGATAT-TCGGCTCTCGCATCGATGAAGAACGTAGCGAAATGCGATACCTGGTGTGAATTGCAGAATCCCGCGAACCATCGAGTCTTTGAAC-CAAGTTGCGCCCGAGGCCATCCGGCCGAGGGCACGCCTG-CTGGGCGTCACGCCAAAAGACGCTCCGCGACCCCTCACCTTTGGGGCGGT-?CGGACGCGGCGTCTGGCCCCCCGTGCCGCAGGGCGCGGAGGGCCGAAGCACGGGCCGGCCGGTGCTAGGACGCGCCGGGCGCAGCACAAGGTGG????????????????????????????????????????????????????????????????????????????????????????????????????????????-???????????????????-??????????????????--???????????????-??????????????????????????????-???????
^PIT_12    ?GGATCGCGGCGAC-GGGGGCGGTT-----CGCCG-CCCCCGACG-TCGCGAG-AAGTCCA-TTGAA-CCTTA-TCATTTAGAGGAAGGAG---AAGTCGT-AACAAGGTTTCCG-TAGGTGAACCTGC-GGAAGGATCATTGTCGTG-ACCCTGACC-AAAAC-AAAGACCGCGCACGCGTCACCCCTCCCGCCGGACGGCACTCGTGCCGCCCGGCAAGGCCGACGCCCCCCATGGGGCGACGGCCGCAAAAAGAACCCACGGCGCCGACGGCGTCAAGGAACACTGTGCCTAACCGGGGGCGCGGCGACCCGGCAAGCCGGCGCGCGCCGCGCCCACGCGTTGATACGTCGTAACCAACACGACTCTCGGCAACGGATATCTCGGCTCTCGCATCGATGAAGAACGTAGCGAAATGCGATACCTGGTGTGAATTGCAGAATCCCGCGAACCATCGAGTCTTTGAACGCAAGTTGCGCCCGAGGCCATCCGGCCGAGGGCACGCCTGCCTGGGCGTCACGCCAAAAGACGCTCCGCGACCCCTCACCTTTGGGGCGGTCGCGGACGCGGCGTCTGGCCCCCCGTGCCGCAGGGCGCGGAGGGCCGAAGCACGGGCCGGCCGGTGCTAGGACGCGCCGGGCGCAGCACAAGGTGGGCGAACCCTCGCGCAGTCTACGTGCGGCGACCGGACGCCATG-CCCCCGTTCGGCCCCAAGGACCCATCCATCGGAGCGAGCGCCGCTCGGACCGCGACCCCAGGTCA-GGCGGGACTACCCGCTGAG-TTTAAGCATATAAATAAG--CGGAGGAGAAAAAC--TTACGAGGATTCCCCTAGTAACGGCGAGCG-AACCGGG
^PIT_4     ?GGATCGCGGCGAC-GGGGGCGGTT-----CGCCG-CCCCCGACG-TCGCGAG-AAGTCCA-TTGAA-CCTTA-TCATTTAGAGGAAGGAG---AAGTCGT-AACAAGGTTTCCG-TAGGTGAACCTGC-GGAAGGATCATTGTCGTG-ACCCTGACC-AAAAC-AAAGACCGCGCACGCGTCACCCCTCCCGCCGGACGGCACTCGTGCCGCCCGGCAAGGCCGACGCCCCCCATGGGGCGACGGCCGCAAAAAGAACCCACGGCGCCGACGGCGTCAAGGAACACTGTGCCTAACCGGGGGCGCGGCGACCCGGCAAGCCGGCGCGCGCCGCGCCCACGCGTTGATACGTCGTAACCAACACGACTCTCGGCAACGGATATCTCGGCTCTCGCATCGATGAAGAACGTAGCGAAATGCGATACCTGGTGTGAATTGCAGAATCCCGCGAACCATCGAGTCTTTGAACGCAAGTTGCGCCCGAGGCCATCCGGCCGAGGGCACGCCTGCCTGGGCGTCACGCCAAAAGACGCTCCGCGACCCCTCACCTTTGGGGCGGTCGCGGACGCGGCGTCTGGCCCCCCGTGCCGCAGGGCGCGGAGGGCCGAAGCACGGGCCGGCCGGTGCTAGGACGCGCCGGGCGCAGCACAAGGTGGGCGAACCCTCGCGCAGTCTACGTGCGGCGACCGGACGCCATG-CCCCCGTTCGGCCCCAAGGACCCATCCATCGGAGCGAGCGCCGCTCGGACCGCGACCCCA?????-???????????????????-??????????????????--???????????????-??????????????????????????????-???????
^PIT_6     ?GGATCGCGGCGAC-GGGGGCGGTT-----CGCCG-CCCCCGACG-TCGCGAG-AAGTCCA-TTGAA-CCTTA-TCATTTAGAGGAAGGAG---AAGTCGT-AACAAGGTTTCCG-TAGGTGAACCTGC-GGAAGGATCATTGTCGTG-ACCCTGACC-AAAAC-AAAGACCGCGCACGCGTCACCCCTCCCGCCGGACGGCACTCGTGCCGCCCGGCAAGGCCGACGCCCCCCATGGGGCGACGGCCGCAAAAAGAACCCACGGCGCCGACGGCGTCAAGGAACACTGTGCCTAACCGGGGGCGCGGCGACCCGGCAAGCCGGCGCGCGCCGCGCCCACGCGTTGATACGTCGTAACCAACACGACTCTCGGCAACGGATATCTCGGCTCTCGCATCGATGAAGAACGTAGCGAAATGCGATACCTGGTGTGAATTGCAGAATCCCGCGAACCATCGAGTCTTTGAACGCAAGTTGCGCCCGAGGCCATCCGGCCGAGGGCACGCCTGCCTGGGCGTCACGCCAAAAGACGCTCCGCGACCCCTCACCTTTGGGGCGGTCGCGGACGCGGCGTCTGGCCCCCCGTGCCGCAGGGCGCGGAGGGCCGAAGCACGGGCCGGCCGGTGCTAGGACGCGCCGGGCGCAGCACAAGGTGGGCGAACCCTCGCGCAGTCTACGTGCGGCGACCGGACGCCATG-CCCCCGTTCGGCCCCAAGGACCCATCCATCGGAGCGAGCGCCGCTCGGACCGCGACCCCAGGTCA-GGCGGGACTACCCGCTGAG-TTTAAGCATATAAATAAG--CGGAGGAGAAGAAAC-TTACGAGGATTCCCCTAGTAACGGCGAGCG-AACCGGG
^PIT_7     ?GGATCGCGGCGAC-GGGGGCGGTT-----CGCCG-CCCCCGACG-TCGCGAG-AAGTCCA-TTGAA-CCTTA-TCATTTAGAGGAAGGAG---AAGTCGT-AACAAGGTTTCCG-TAGGTGAACCTGC-GGAAGGATCATTGTCGTG-ACCCTGACC-AAAAC-AAAGACCGCGCACGCGTCACCCCTCCCGCCGGACGGCACTCGTGCCGCCCGGCAAGGCCGACGCCCCCCATGGGGCGACGGCCGCAAAAAGAACCCACGGCGCCGACGGCGTCAAGGAACACTGTGCCTAACCGGGGGCGCGGCGACCCGGCAAGCCGGCGCGCGCCGCGCCCACGCGTTGATACGTCGTAACCAACACGACTCTCGGCAACGGATATCTCGGCTCTCGCATCGATGAAGAACGTAGCGAAATGCGATACCTGGTGTGAATTGCAGAATCCCGCGAACCATCGAGTCTTTGAACGCAAGTTGCGCCCGAGGCCATCCGGCCGAGGGCACGCCTGCCTGGGCGTCACGCCAAAAGACGCTCCGCGACCCCTCACCTTTGGGGCGGTCGCGGACGCGGCGTCTGGCCCCCCGTGCCGCAGGGCGCGGAGGGCCGAAGCACGGGCCGGCCGGTGCTAGGACGCGCCGGGCGCAGCACAAGGTGGGCGAACCCTCGCGCAGTCTACGTGCGGCGACCGGACGCCATG-CCCCCGTTCGGCCCCAAGGACCCATCCATCGGAGCGAGCGCCGCTCGGACCGCGACCCCAGGTCA-GGCGGGACTACCCGCTGAG-TTTAAGCATATAAATAAG--CGGAGGAGAAGAAAC-TTACGAGGATTCCCCTAGTAACGGCGAGCG-AACCGGG
^PIT_8     ?GGATCGCGGCGAC-GGGGGCGGTT-----CGCCG-CCCCCGACG-TCGCGAG-AAGTCCA-TTGAA-CCTTA-TCATTTAGAGGAAGGAG---AAGTCGT-AACAAGGTTTCCG-TAGGTGAACCTGC-GGAAGGATCATTGTCGTG-ACCCTGACC-AAAAC-AAAGACCGCGCACGCGTCACCCCTCCCGCCGGACGGCACTCGTGCCGCCCGGCAAGGCCGACGCCCCCCATGGGGCGACGGCCGCAAAAAGAACCCACGGCGCCGACGGCGTCAAGGAACACTGTGCCTAACCGGGGGCGCGGCGACCCGGCAAGCCGGCGCGCGCCGCGCCCACGCGTTGATACGTCGTAACCAACACGACTCTCGGCAACGGATATCTCGGCTCTCGCATCGATGAAGAACGTAGCGAAATGCGATACCTGGTGTGAATTGCAGAATCCCGCGAACCATCGAGTCTTTGAACGCAAGTTGCGCCCGAGGCCATCCGGCCGAGGGCACGCCTGCCTGGGCGTCACGCCAAAAGACGCTCCGCGACCCCTCACCTTTGGGGCGGTCGCGGACGCGGCGTCTGGCCCCCCGTGCCGCAGGGCGCGGAGGGCCGAAGCACGGGCCGGCCGGTGCTAGGACGCGCCGGGCGCAGCACAAGGTGGGCGAACCCTCGCGCAGTCTACGTGCGGCGACCGGACGCCATG-CCCCCGTTCGGCCCCAAGGACCCATCCATCGGAGCGAGCGCCGCTCGGACCGCGACCCCAGGTCA-GGCGGGACTACCCGCTGAG-TTTAAGCATATAAATAAG--CGGAGGAGAAGAAAC-TTACGAGGATTCCCCTAGTAACGGCGAGCG-AACCGGG
^PIT_9     ?????????????????????????-----?????-?????????-???????????????-?????-?????-???????????????????????????-???????????????????????????-??????????????????-?????????-?????-AAAGACCGCGCACGCGTCACCCCTCCCGTCGGACGGCACTCGTGCCGCCCGGCAAGGCCGACGCCCCCCATGGGGCGACGGCCGCAAAAAGAACCCACGGCGCCGACGGCGTCAAGGAACACTGTGCCTAACCGGGGGCGCGGCG-CCCGGCAAGCCGGCGCGCGCCGCGCCCACGCGTTGATACGTCGTAACCAACACGACTCTCGGCAACGGATATCTCGGCTCTCGCATCGATGAAGAACGTAGCGAAATGCGATACCTGGTGTGAATTGCAGAATCCCGCGAACCATCGAGTCTTTGAACGCAAGTTGCGCCCGAGGCCATCCGGCCGAGGGCACGCCTGCCTGGGCGTCACGCCAAAAGACGCTCCGCGACCCCTCACCTTTGGGGCGGTAACGGACGCGGCGTCTGGCCCCCCGTGCCGCAGGGCGCGGAGGGCCGAAGCACGGGCCGGCCGGTG-TAGGACGCGCCGGGCGCAGCACAAGGTGGGCGAACCCTCGCGCAGTCTACGTGCAGCGACCGGACGCCATG-CCCC?GTTCGGCCCCAAGGACCCATCCATCGGAGCGAGCGCCGCTCGG?????????????????-???????????????????-??????????????????--???????????????-??????????????????????????????-???????
^PMA_1     ?????????????????????????-----?????-?????????-???????????????-?????-?????-???????????????????????????-???????????????????????????-??????????????????-?????????-?????-???GACCGCGCACGCGTCACCCCTCCCGCCGGACGGCACTCGTGCCGCCCGGCAAGGCCGACGCCCCCCATGGGGCGACGGCCGCAAAAAGAACCCACGGCGCCGACGGCGTCAAGGAACACTGTGCCTAACCGGGGGCGCGGCGACCCGGCAAGCCGGCGCGCGCCGCGCC--CGCGTTGATACGTCGTAACCAACACGACTCTCGGCAACGGATATCTCGGCTCTCGCATCGATGAAGAACGTAGCGAAATGCGATACCTGGTGTGAATTGCAGAATCCCGCGAACCATCGAGTCTTTGAACGCAAGTTGCGCCCGAGGCCATCCGGCCGAGGGCACGCCTGCCTGGGCGTCACGCCAAAAGACGCTCCGCGACCCCTCACCTTTGGGGCGGTCGCGGACGCGGCGTCTGGCCCCCCGTGCCGCAGGGCGCGGAGGGCCGAAGCACGGGCCGGCCGGTGCTAGGACGCGCCGGGCGCAGCACAAGGTGGGCGAACCCTCGCGCAGTCTACGTGCGGCGACCGGACGCCATG-CCCCCGTTCGGCCCCAAGGACCCATCCATCGGAGCGAGCGCCGCTCGGACCGCGACCCC??????-???????????????????-??????????????????--???????????????-??????????????????????????????-???????
^PMA_12    ?GGATCGCGGCGAC-GGGGGCGGTT-----CGCCG-CCCCCGACG-TCGCGAG-AAGTCCA-TTGAA-CCTTA-TCATTTAGAGGAAGGAG---AAGTCGT-AACAAGGTTTCCG-TAGGTGAACCTGC-GGAAGGATCATTGTTGTG-ACCCTGACC-AAAAC-AAAGACCGCGCACGCGTCACCCCTCCCGTCGGACGGCACTCGTGCCGCCCGGCAAGGCCGACGCCCCCCATGGGGCGACGGCCGCAAAAAGAACCCACGGCGCCGACGGCGTCAAGGAACACTGTGCCTAACCGGGGGCGCGGCG-CCCGGCAAGCCGGCGCGCGCCGCGCCCACGCGTTGATACGTCGTAACCAACACGACTCTCGGCAACGGATATCTCGGCTCTCGCATCGATGAAGAACGTAGCGAAATGCGATACCTGGTGTGAATTGCAGAATCCCGCGAACCATCGAGTCTTTGAACGCAAGTTGCGCCCGAGGCCATCCGGCCGAGGGCACGCCTGCCTGGGCGTCACGCCAAAAGACGCTCCGCGACCCCTCACCTTTGGGGCGGTAACGGACGCGGCGTCTGGCCCCCCGTGCCGCAGGGCGCGGAGGGCCGAAGCACGGGCCGGCCGGTGCTAGGACGCGCCGGGCGCAGCACAAGGTGGGCGAACCCTCGCGCAGTCTACGTGCAGCGACCGGACGCCATGCCCCCCGTTCGGCCCCAAGGACCCATCCATCGGAGCGAGCGCCGCTCGGACCGCGACC????????-???????????????????-??????????????????--???????????????-??????????????????????????????-???????
^PMA_13    ?????????????????????????-----?????-?????????-???????????????-?????-?????-???????????????????????????-???????????????????????????-??????????????????-?????????-?????-??????????????????????????????????????????????????????????????GCCCCCCATGGGGCGACGGCCGCAAAAAGAACCCACGGCGCCGACGGCGTCAAGGAACACTGTGCCTAACCGGGGGCGCGGCGACCCGGCAAGCCGGCGCGCGCCGCGCCCACGCGTTGATACGTCGTAACCAACACGACTCTCGGCAACGGATATCTCGGCTCTCGCATCGATGAAGAACGTAGCGAAATGCGATACCTGGTGTGAATTGCAGAATCCCGCGAACCATCGAGTCTTTGAACGCAAGTTGCGCCCGAGGCCATCCGGCCGAGGGCACGCCTGCCTGGGCGTCACGCCAAAAGACGCTCCGCGACCCCTCACCTTTGGGGCGGTCGCGGACGCGGCGTCTGGCCCCCCGTGCCGCAGGGCGCGGAGGGCCGAAGCACGGGCCGGCCGGTGCTAGGACGCGCCGGGCGCAGCACAAGGTGGGCGAACCCTCGCGCAGTCTACGTGCGGCGACCGGACGCCATG-CCCCCGTTCGGCCCCAAGGACCCATCCATCGGAGCGAGCGCCGCTCGGACCGCGACCCCAGGTCA-GGCGGGACTACCCGCTGA?-??????????????????--???????????????-??????????????????????????????-???????
^PMA_14    ?GGATCGCGGCGAC-GGGGGCGGTT-----CGCCG-CCCCCGACG-TCGCGAG-AAGTCCA-TTGAA-CCTTA-TCATTTAGAGGAAGGAG---AAGTCGT-AACAAGGTTTCCG-TAGGTGAACCTGC-GGAAGGATCATTGTCGTG-ACCCTGACC-AAAAC-AAAGACCGCGCACGCGTCACCCCTCCCGCCGGACGGCACTCGTGCCGCCCGGCAAGGCCGACGCCCCCCATGGGGCGACGGCCGCAAAAAGAACCCACGGCGCCGACGGCGTCAAGGAACACTGTGCCTAACCGGGGGCGCGGCGACCCGGCAAGCCGGCGCGCGCCGCGCCCACGCGTTGATACGTCGTAACCAACACGACTCTCGGCAACGGATATCTCGGCTCTCGCATCGATGAAGAACGTAGCGAAATGCGATACCTGGTGTGAATTGCAGAATCCCGCGAACCATCGAGTCTTTGAACGCAAGTTGCGCCCGAGGCCATCCGGCCGAGGGCACGCCTGCCTGGGCGTCACGCCAAAAGACGCTCCGCGACCCCTCACCTTTGGGGCGGTCGCGGACGCGGCGTCTGGCCCCCCGTGCCGCAGGGCGCGGAGGGCCGAAGCACGGGCCGGCCGGTGCTAGGACGCGCCGGGCGCAGCACAAGGTGGGCGAACCCTCGCGCAGTCTACGTGCGGCGACCGGACGCCATG-CCCCCGTTCGGCCCCAAGGACCCATCCATCGGAGCGAGCGCCGCTCGGACCGCGACCCCAGGTCA-GGCGGGACTACCCGCTGAG-TTTAAGCATATAAATAAG--CGGAGGAGAAGAAAC-TTACGAGGATTCCCCTAGTAACGGCGAGCG-AACCGG?
^PMA_15    ?????????????????????????-----?????-?????????-???????????????-?????-?????-???????????????????????????-???????????????????????????-??????????????????-?????????-?????-AAAGACCGCGCACGCGTCACCCCTCCCGCCGGACGGCACTCGTGCCGCCCGGCAAGGCCGACGCCCCCCATGGGGCGACGGCCGCAAAAAGAACCCACGGCGCCGACGGCGTCAAGGAACACTGTGCCTAACCGGGGGCGCGGCGACCCGGCAAGCCGGCGCGCGCCGCGCCCACGCGTTGATACGTCGTAACCAACACGACTCTCGGCAACGGATATCTCGGCTCTCGCATCGATGAAGAACGTAGCGAAATGCGATACCTGGTGTGAATTGCAGAATCCCGCGAACCATCGAGTCTTTGAACGCAAGTTGCGCCCGAGGCCATCCGGCCGAGGGCACGCCTGCCTGGGCGTCACGCCAAAAGACGCTCCGCGACCCCTCACCTTTGGGGCGGTCGCGGACGCGGCGTCTGGCCCCCCGTGCCGCAGGGCGCGGAGGGCCGAAGCACGGGCCGGCCGGTGCTAGGACGCGCCGGGCGCAGCACAAGGTGGGCGAACCCTCGCGCAGTCTACGTGCGGCGACCGGACGCCATG-CCCCCGTTCGGCCCCAAGGACCCATCCATCGGAGCGAGCGCCGCTCGGACCGCGACCCCAGGTCA-GGCGGGACTACCCGCTGAG-TTTAAGCATATAAATAAG--CGGAGGAGAAGAAAC-TTACGAGGATTCCCCTAGTAACGGCGAGCG-AACCGGG
^PMA_16    ?GGATCGCGGCGAC-GGGGGCGGTT-----CGCCG-CCCCCGACG-TCGCGAG-AAGTCCA-TTGAA-CCTTA-TCATTTAGAGGAAGGAG---AAGTCGT-AACAAGGTTTCCG-TAGGTGAACCTGC-GGAAGGATCATTGTCGTG-ACCCTGACC-AAAAC-AAAGACCGCGCACGCGTCACCCCTCCCGCCGGACGGCACTCGTGCCGCCCGGCAAGGCCGACGCCCCCCATGGGGCGACGGCCGCAAAAAGAACCCACGGCGCCGACGGCGTCAAGGAACACTGTGCCTAACCGGGGGCGCGGCGACCCGGCAAGCCGGCGCGCGCCGCGCCCACGCGTTGATACGTCGTAACCAACACGACTCTCGGCAACGGATATCTCGGCTCTCGCATCGATGAAGAACGTAGCGAAATGCGATACCTGGTGTGAATTGCAGAATCCCGCGAACCATCGAGTCTTTGAACGCAAGTTGCGCCCGAGGCCATCCGGCCGAGGGCACGCCTGCCTGGGCGTCACGCCAAAAGACGCTCCGCGACCCCTCACCTTTGGGGCGGTCGCGGACGCGGCGTCTGGCCCCCCGTGCCGCAGGGCGCGGAGGGCCGAAGCACGGGCCGGCCGGTGCTAGGACGCGCCGGGCGCAGCACAAGGTGGGCGAACCCTCGCGCAGTCTACGTGCGGCGACCGGACGCCATG-CCCCCGTTCGGCCCCAAGGACCCATCCATCGGAGCGAGCGCCGCTCGGACCGCGACCCCAGGTCA-GGCGGGACTACCCGCTGAG-TTTAAGCATATAAATAAG--CGGAGGAGAAGAAAC-TTACGAGGATTCCCCTAGTAACGGCGAGCG-AACCGG?
^PMA_17    ???????CGGCGAC-GGGGGCGGTT-----CGCCG-CCCCCGACG-TCGCGAG-AAGTCCA-TTGAA-CCTTA-TCATTTAGAGGAAGGAG---AAGTCGT-AACAAGGTTTCCG-TAGGTGAACCTGC-GGAAGGATCATTGTCGTG-ACCCTGACC-AAAAC-AAAGACCGCGCACGCGTCACCCCTCCCGCCGGACGGCACTCGTGCCGCCCGGCAAGGCCGACGCCCCCCATGGGGCGACGGCCGCAAAAAGAACCCACGGCGCCGACGGCGTCAAGGAACACTGTGCCTAACCGGGGGCGCGGCGACCCGGCAAGCCGGCGCGCGCCGCGCCCACGCGTTGATACGTCGTAACCAACACGACTCTCGGCAACGGATATCTCGGCTCTCGCATCGATGAAGAACGTAGCGAAATGCGATACCTGGTGTGAATTGCAGAATCCCGCGAACCATCGAGTCTTTGAACGCAAGTTGCGCCCGAGGCCATCCGGCCGAGGGCACGCCTGCCTGGGCGTCACGCCAAAAGACGCTCCGCGACCCCTCACCTTTGGGGCGGTCGCGGACGCGGCGTCTGGCCCCCCGTGCCGCAGGGCGCGGAGGGCCGAAGCACGGGCCGGCCGGTGCTAGGACGCGCCGGGCGCAGCACAAGGTGGGCGAACCCTCGCGCAGTCTACGTGCGGCGACCGGACGCCATG-CCCCCGTTCGGCCCCAAGGACCCATCCATCGGAGCGAGCGCCGCTCGGACCGCGACCCCAGGTCA-GGCGGGACTACCCGCTGAG-TTTAAGCATATAAATAAG--CGGAGGAGAAGAAAC-TTACGAGGATTCCCCTAGTAACGGCGAGCG-AACCGGG
^PMA_3     ?GGATCGCGGCGAC-GGGGGCGGTT-----CGCCG-CCCCCGACG-TCGCGAG-AAGTCCA-TTGAA-CCTTA-TCATTTAGAGGAAGGAG---AAGTCGT-AACAAGGTTTCCG-TAGGTGAACCTGC-GGAAGGATCATTGTCGTG-ACCCTGACC-AAAAC-AAAGACCGCGCACGCGTCACCCCTCCCGCCGGACGGCACTCGTGCCGCCCGGCAAGGCCGACGCCCCCCATGGGGCGACGGCCGCAAAAAGAACCCACGGCGCCGACGGCGTCAAGGAACACTGTGCCTAACCGGGGGCGCGGCGACCCGGCAAGCCGGCGCGCGCCGCGCCCACGCGTTGATACGTCGTAACCAACACGACTCTCGGCAACGGATATCTCGGCTCTCGCATCGATGAAGAACGTAGCGAAATGCGATACCTGGTGTGAATTGCAGAATCCCGCGAACCATCGAGTCTTTGAACGCAAGTTGCGCCCGAGGCCATCCGGCCGAGGGCACGCCTGCCTGGGCGTCACGCCAAAAGACGCTCCGCGACCCCTCACCTTTGGGGCGGTCGCGGACGCGGCGTCTGGCCCCCCGTGCCGCAGGGCGCGGAGGGCCGAAGCACGGGCCGGCCGGTGCTAGGACGCGCCGGGCGCAGCACAAGGTGGGCGAACCCTCGCGCAGTCTACGTGCGGCGACCGGACGCCATG-CCCCCGTTCGGCCCCAAGGACCCATCCATCGGAGCGAGCGCCGCTCGGACCGCGACCCCAGGTCA-GGCGGGACTACCCGCTGAG-TTTAAGCATATAAATAAG--CGGAGGAGAAGAAAC-TTACGAGGATTCCCCTAGTAACGGCGAGCG-AACCGGG
^PMA_5     ?????????????????????????-----?????-?????????-???????????????-?????-?????-???????????????????????????-???????????????????????????-??????????????????-?????????-?????-????ACCGCGCACGCGTCACCCCTCCCGCCGGACGGCACTCGTGCCGCCCGGCAAGGCCGACGCCCCCCATGGGGCGACGGCCGCAAAAAGAACCCACGGCGCCGACGGCGTCAAGGAACACTGTGCCTAACCGGGGGCGCGGCGACCCGGCAAGCCGGCGCGCGCCGCGCCCACGCGTTGATACGTCGTAACCAACACGACTCTCGGCAACGGATATCTCGGCTCTCGCATCGATGAAGAACGTAGCGAAATGCGATACCTGGTGTGAATTGCAGAATCCCGCGAACCATCGAGTCTTTGAACGCAAGTTGCGCCCGAGGCCATCCGGCCGAGGGCACGCCTGCCTGGGCGTCACGCCAAAAGACGCTCCGCGACCCCTCACCTTTGGGGCGGTCGCGGACGCGGCGTCTGGCCCCCCGTGCCGCAGGGCGCGGAGGGCCGAAGCACGGGCCGGCCGGTGCTAGGACGCGCCGGGCGCAGCACAAGGTGGGCGAACCCTCGCGCAGTCTACGTGCGGCGACCGGACGCCATG-CCCCCGTTCGGCCCCAAGGACCCATCCATCGGAGCGAGCGCCGCTCGGACCGCGACCCCAGGTCA-GGCGGGACTACCCGCTGAG-TTTAAGCATATAAATAAG--CGGAGGAGAAGAAAC-TTACGAGGATTCCCCTAGTAACGGCGAGCG-???????
^PMA_6     ?????????????????????????-----?????-?????????-???????????????-?????-?????-???????????????????????????-???????????????????????????-??????????????????-?????????-???AC-AAAGACCGCGCACGCGTCACCCCTCCCGCCGGACGGCACT-GTGCCGCCCGGCAAGGCCGACGCCCCCCATGGGGCGACGGCCGCAAAAAGAACCC-CGGCGCCGACGGCGTCAAGGAACACTGTGCCTAACCGGGGGCGCGGCG-CCCGGCAAGCCGGCGCGCGCCGCGCCCACGCGTTGATACGTCGTAACCAACACGACTCTCGGCAACGGATATCTCGGCTCTCGCATCGATGAAGAACGTAGCGAAATGCGATACCTGGTGTGAATTGCAGAATCCCGCGAACCATCGAGTCTTTGAACGCAAGTTGCGCCCGAGGCCATCCGGCCGAGGGCACGCCTGCCTGGGCGTCACGCCAAAAGACGCTCCGCGACCCCTCACCTTTGGGGCGGTCACGGACGCGGCGTCTGGCCCCCCGTGCCGCAGGG-GCGGAGGGCCGAAGCACGGGCCGGCCGGTGCTAGGACGCGCCGGGCGCAGCACAAGGTGGGCGAACCCTCGCGCAGTCTACGTGCAGCGACCGGACGCCATGCCCCCCGTTCG--CCCAAGGACCCATCCATCGGAGCGAGCGCCGCTCGGACCGCGACCCCA?????-???????????????????-??????????????????--???????????????-??????????????????????????????-???????
^PMA_7     ?GGATCGCGGGAC--GGGGGCGGTT-----CGCCG-CCCCCGACG-TCGCGAG-AAGTCCA--TGAA-CCTTA-TCATTTAGAGGAAGGAG---AAGTCGT-AACAAGGTTTCCG-TAGGTGAACCTGC-GGAAGGATCATTGTGGTG-ACCCTGACC-AAAAC-AAAGACCGCGCACGCGTCACCCCTCCCGCCGGACGGCACTCGTGCCGCCCGGCAAGGCCGACGCCCCCCATGGGGCGACGGCCGCAAAAAGAACCCACGGCGCCGACGGCGTCAAGGAACACTGTGCCTAACCGGGGGCGCGGCGACCCGGCAAGCCGGCGCGCGCCGCGCCCACGCGTTGATACGTCGTAACCAACACGACTCTCGGCAACGGATATCTCGGCTCTCGCATCGATGAAGAACGTAGCGAAATGCGATACCTGGTGTGAATTGCAGAATCCCGCGAACCATCGAGTCTTTGAACGCAAGTTGCGCCCGAGGCCATCCGGCCGAGGGCACGCCTGCCTGGGCGTCACGCCAAAAGACGCTCCGCGACCCCTCACCTTTGGGGCGGTCGCGGACGCGGCGTCTGGCCCCCCGTGCCGCAGGGCGCGGAGGGCCGAAGCACGGGCCGGCCGGTGCTAGGACGCGCCGGGCGCAGCACAAGGTGGGCGAACCCTCGCGCAGTCTACGTGCGGCGACCGGACGCCATG-CCCCCGTTCGGCCCCAAGGACCCATCCATCGGAGCGAGCGCCGCTCGGACCGCGACCCCAGGTCA-GGCGGGACTACCCGCTGAG-TTTAAGCATATAAATAAG--CGGAGGAGAAGAAAC-TTACGAGGATTCCCCTAGTAACGGCGAGCG-AACCGGG
^PMA_9     ?GGATCGCGGCGAC-GGGGGCGGTT-----CGCCG-CCCCCGACG-TCGCGAG-AAGTCCA-TTGAA-CCTTA-TCATTTAGAGGAAGGAG---AAGTCGT-AACAAGGTTTCCG-TAGGTGAACCTGC-GGAAGGATCATTGTCGTG-ACCCTGACC-AAAAC-AAAGACCGCGCACGCGTCACCCCTCCCGCCGGACGGCACTCGTGCCGCCCGGCAAGGCCGACGCCCCCCATGGGGCGACGGCCGCAAAAAGAACCCACGGCGCCGACGGCGTCAAGGAACACTGTGCCTAACCGGGGGCGCGGCGACCCGGCAAGCCGGCGCGCGCCGCGCCCACGCGTTGATACGTCGTAACCAACACGACTCTCGGCAACGGATATCTCGGCTCTCGCATCGATGAAGAACGTAGCGAAATGCGATACCTGGTGTGAATTGCAGAATCCCGCGAACCATCGAGTCTTTGAACGCAAGTTGCGCCCGAGGCCATCCGGCCGAGGGCACGCCTGCCTGGGCGTCACGCCAAAAGACGCTCCGCGACCCCTCACCTTTGGGGCGGTCGCGGACGCGGCGTCTGGCCCCCCGTGCCGCAGGGCGCGGAGGGCCGAAGCACGGGCCGGCCGGTGCTAGGACGCGCCGGGCGCAGCACAAGGTGGGCGAACCCTCGCGCAGTCTACGTGCGGCGACCGGACGCCATG-CCCCCGTTCGGCCCCAAGGACCCATCCATCGGAGCGAGCGCCGCTCGGACCGCGACCCCAGGTCA-GGCGGGACTACCCGCTGAG-TTTAAGCATATAAATAAG--CGGAGGAGAAGAAAC-TTACGAGGATTCCCCTAGTAACGGCGAGCG-AACCGGG
^BRA_1     ???????CCGGGGGGGGGGGCGGTC-------CCC-CCCCCGAAG-GCGCAGG-AAGGCCA-TTGA--CCTTA-CCATTAGAGGAAGGGAG---AAAGGGA-ACCAAGGTTCCC--TAGGTGAACATGG-GGAAGT-TCATGGTCGTG-CCCCTGACC-AAAAC-AAAGAGCGCGCACGCGTC?CCCCTCCCGCC??ACGGCA?TGG?GCC?CCC?G??AG?CC-ACGCCCCCCATGGGGCGACGGCCGCAAAAAGAACCAACGGCGCCGACGGCGTCAAGGAAC?CTGTGCCTAACCGGGGG?GCGGCGCCCCG?CAAGCCGGCGCGCGCCGCGCCCACGCGTTGATACGTCGTAACCAACACGACTCTCGGCAACGGATATCTCGGCTCTCGCATCGATGAAGAACGTAGCGAAATGCGATACCTGGTGTGAATTGCAGAATCCCGCGAACCATCGAGTCTTTGAACGCAAGTTGCGCCCGAGGCCATCCGGCCGAGGGCACGCCTGCCTGGGCGTCACGCCAAAAGACGCTCCGCGACCCCTCACCTCTGGGGCGGTCACGGACGCGGCGTCTGGCCCCCCGT-?CGCAGGGCGCGGTGGGCCGAAGCACGGGCCTGCCGGTGTTAGGACGCGCCGGGCGCAGCACAAGG???????????????????????????????????????????????????????????????????????????????????????????????????????????????-???????????????????-??????????????????--?????????????????????????????????????????????--???????
^BRA_2     ?GAATCGCGGCGACGGGGGGCGGTT-----CGCCG-CCCCCGACG-TCGCGAG-AAGTCCA-TTGAA-CCTTT-TCATTTAGAGGAAGGAG---AAGTCGT-AACAAGGTTTCCG-TAGGTGAACCTGC-GGAAGGATCATTGTCGG--ACCCTGACC-AAAAC-AAAGACCGCGCACGCGTCACCCCTCCCGCCGGACGGCACTGGTGCCGCCCGGCAAGGCC-ACGCCCCCCATGGGGCGACGGCCGCAAAAAGAACCAACGGCGCCGACGGCGTCAAGGAACACTGTGCCTAACCGGGGGCGCGGCGCCCCGGCAAGCCGGCGCGCGCCGCGCCCACGCGTTGATACGTCGTAACCAACACGACTCTCGGCAACGGATATCTCGGCTCTCGCATCGATGAAGAACGTAGCGAAATGCGATACCTGGTGTGAATTGCAGAATCCCGCGAACCATCGAGTCTTTGAACGCAAGTTGCGCCCGAGGCCATCCGGCCGAGGGCACGCCTGCCTGGGCGTCACGCCAAAAGACGCTCCGCGACCCCTCACCTCTGGGGCGGTCACGGACGCGGCGTCTGGCCCCCCGTGCCGCAGGGCGCGGTGGGCCGAAGCACGGGCCTGCCGGTGCTAGGACGCGCCGGGCGCAGCACAAGGTGGGCGAACCCTCGCGCAGTCTACGTGCAGCGACCGGACGCCATGCC????????????????????????????????????????????????????????????????-???????????????????-??????????????????--???????????????-??????????????????????????????-???????
^BRA_4     ??????????????????????GTT-----TTCCCACCCCCGACG-TCGCGAG-AAGTCCA-TTGAA-CTTTA-TCATTTAGAGGAAGGAG---AAGTCGT-AACAAGGTTTTCCGTAGGTGAACTTGC-GGAAGGATCATTGTCGTG-ACCCTGACCCAAAAC-AAAGACCGCGCACGCGTCACCCCTCCCGCCGGACGGCACTGGTGCCGCCCGGCAAGGCC-ACGCCCCCCATGGGGCGACGGCCGCAAAAAGAACCAACGGCGCCGACGGCGTCAAGGAACACTGTGCCTAACCGGGGGCGCGGCGCCCCGGCAAGCCGGCGCGCGCCGCGCCCACGCGTTGATACGTCGTAACCAACACGACTCTCGGCAACGGATATCTCGGCTCTCGCATCGATGAAGAACGTAGCGAAATGCGATACCTGGTGTGAATTGCAGAATCCCGCGAACCATCGAGTCTTTGAACGCAAGTTGCGCCCGAGGCCATCCGGCCGAGGGCACGCCTGCCTGGGCGTCACGCCAAAAGACGCTCCGCGACCCCTCACCTCTGGGGCGGTCACGGACGCGGCGTCTGGCCCCCCGTGCCGCAGGGCGCGGTGGGCCGAAGCACGGGCCTGCCGGTGCTAGGACGCGCCGGGCGCAGCACAAGGTGGGCGAACCCTCGCGCAGTCTACGTGCAGCGACCGGACGCCATGCCCCCCGTTCGGCCCCAAGGACCCATCCATCGGAGCGAGCGCCGCTCGGACCGCGACCCCAGGTCA-GGCGGGACTACCCGCTGAG-TTTAAGCATATAAATAAG--CGGAGGAGAAGAAAC-TTACGAGGATTCCCCTAGTAACGGCGAGCG-AACCGGG
^PSA_10    ?GGATCGCGGCGAC-GGGGGCGGTT-----CGCCG-CCCCCGACG-TCGCGAG-AAGTCCA-TTGAA-CCTTA-TCATTTAGAGGAAGGAG---AAGTCGT-AACAAGGTTTCCG-TAGGTGAACCTGC-GGAAGGATCATTGTCGTG-ACCCTGACC-AAAAC-AAAGACCGCGCACGCGTCACCCCTCCCGTCGGACGGCACTCGTGCCGCCCGGCAAGGCCGACGCCCCCCATGGGGCGACGGCCGCAAAAAGAACCCACGGCGCCGACGGCGTCAAGGAACACTGTGCCTAACCGGGGGCGCGGCGCCCCGGCAAGCCGGCGCGCGCCGCGCCCACGCGTTGATACGTCGTAACCAACACGACTCTCGGCAACGGATATCTCGGCTCTCGCATCGATGAAGAACGTAGCGAAATGCGATACCTGGTGTGAATTGCAGAATCCCGCGAACCATCGAGTCTTTGAACGCAAGTTGCGCCCGAGGCCATCCGGCCGAGGGCACGCCTGCCTGGGCGTCACGCCAAAAGACGCTCCGCGACCCCTCGCCTTTGGGGCGGTAACGGACGCGGCGTCTGGCCCCCCGTGCCGCAGGGCGCGGAGGGCCGAAGCACGGGCCGGCCGGTGCTAGGACGCGCCGGGCGCAGCACAAGGTGGGCGAACCCTCGCGCAGTCTACGTGCAGCGACCGGACGCCATGCCCCCCGTTCGGCCCCAAGGACCCATCCATCGGAGCGAGCGCCGCTCGGACCGCGACCCCAGTCAG-GCGAC??????????????-??????????????????--???????????????-??????????????????????????????-???????
^PSA_11    ?????????????????????????-----?????-?????????-???????????????-?????-?????-???????????????????????????-???????????????????????????-??????????????????-??CCTGACC-AAAAC-AAAG-CCGCGCACGCGTCACCCCTCCCGTCGGACGGCACTCGTGCCGCCCGGCAAGGCCGACGCCCCCCATGGGGCGACGGCCGCAAAAAGAACCCACGGCGCCGACGGCGTCAAGGAACACTGTGCCTAACCGGGGGCGCGGCGCCCCGGCAAGCCGGCGCGCGCCGCGCCCACGCGTTGATACGTCGTAACCAACACGACTCTCGGCAACGGATATCTCGGCTCTCGCATCGATGAAGAACGTAGCGAAATGCGATACCTGGTGTGAATTGCAGAATCCCGCGAACCATCGAGTCTTTGAACGCAAGTTGCGCCCGAGGCCATCCGGCCGAGGGCACGCCTGCCTGGGCGTCACGCCAAAAGACGCTCCGCGACCCCTCGCCTTTGGGGCGGTAACGGACGCGGCGTCTGGCCCC----GCCGCAGGGCGCGGAGGGCCGAAGCACGGGCCGGCCGGTGCTAGGACGCGCCGGGCGCAGCACA??????????????????????????????????????????????????????????????????????????????????????????????????????????????????-???????????????????-??????????????????--???????????????-??????????????????????????????-???????
^PSA_13    ???????????????????????????????????????????????CGCGAG-AAGTCCA-TTGAA-CCTTA-TCATTTAGTGGAAGGAG--AAAGTCGTAAACAAGGTTTCCG-TAGGTGAACCTGC-GGAAGGATCATTGTTGTG-ACCCTGACC-AAAAC-AAAGACCGCGCACGCGTCACCCCTCCCGTCGGACGGCACTCGTGCCGCCCGGCAAGGCCGACGCCCCCCATGGGGCGACGGCCGCAAAAAGAACCCACGGCGCCGACGGCGTCAAGGAACACTGTGCCTAACCGGGGGCGCGGCGCCCCGGCAAGCCGGCGCGCGCCGCGCCCACGCGTTGATACGTCGTAACCAACACGACTCTCGGCAACGGATATCTCGGCTCTCGCATCGATGAAGAACGTAGCGAAATGCGATACCTGGTGTGAATTGCAGAATCCCGCGAACCATCGAGTCTTTGAACGCAAGTTGCGCCCGAGGCCATCCGGCCGAGGGCACGCCTGCCTGGGCGTCACGCCAAAAGACGCTCCGCGACCCCTCGCCTTTGGGGCGGTAACGGACGCGGCGTCTGGCCCCCCGTGCCGCAGGGCGCGGAGGGCCGAAGCACGGGCCGGCCGGTGCTAGGACGCGCCGGGCGCAGCACAAGGTGGGCGAACCCTCGCGCAGTCTACGTGCAGCGACCGGACGCCATGCCCCCCGTTCGGCCCCAAGGACCCATCCATCGGAGCGAGCGCCGCTCGGACCGCGACC????????-???????????????????-??????????????????--???????????????-??????????????????????????????-???????
^PSA_2     ?GGATCGCGGCGAC-GGGGGCGGTT-----CGCCG-CCCCCGACG-TCGCGAG-AAGTCCA-TTGAA-CCTTA-TCATTTAGAGGAAGGAG---AAGTCGT-AACAAGGTTTCCG-TAGGTGAACCTGC-GGAAGGATCATTGTCGTG-ACCCTGACC-AAAAC-AAAGACCGCGCACGCGTCACCCCTCCCGTCGGACGGCACTCGTGCCGCCCGGCAAGGCCGACGCCCCCCATGGGGCGACGGCCGCAAAAAGAACCCACGGCGCCGACGGCGTCAAGGAACACTGTGCCTAACCGGGGGCGCGGCGCCCCGGCAAGCCGGCGCGCGCCGCGCCCACGCGTTGATACGTCGTAACCAACACGACTCTCGGCAACGGATATCTCGGCTCTCGCATCGATGAAGAACGTAGCGAAATGCGATACCTGGTGTGAATTGCAGAATCCCGCGAACCATCGAGTCTTTGAACGCAAGTTGCGCCCGAGGCCATCCGGCCGAGGGCACGCCTGCCTGGGCGTCACGCCAAAAGACGCTCCGCGACCCCTCGCCTTTGGGGCGGTAACGGACGCGGCGTCTGGCCCCCCGTGCCGCAGGGCGCGGAGGGCCGAAGCACGGGCCGGCCGGTGCTAGGACGCGCCGGGCGCAGCACAAGGTGGGCGAACCCTCGCGCAGTCTACGTGCAGCGACCGGACGCCATGCCCCCCGTTCGGCCCCAAGGACCCATCCATCGGAGCGAGCGCCGCTCGGACCGCGACCCCAGGTCA-GGCGGGACTACCCG?????-??????????????????--???????????????-??????????????????????????????-???????
^PSA_3     TGGATCGCGGCGAC-GGGGGCGGTT-----CGCCG-CCCCCGACG-TCGCGAG-AAGTCCA-TTGAA-CCTTA-TCATTTAGAGGAAGGAG---AAGTCGT-AACAAGGTTTCCG-TAGGTGAACCTGC-GGAAGGATCATTGTCGTG-ACCCTGACC-AAAAC-AAAGACCGCGCACGCGTCACCCCTCCCGTCGGACGGCACTCGTGCCGCCCGGCAAGGCCGACGCCCCCCATGGGGCGACGGCCGCAAAAAGAACCCACGGCGCCGACGGCGTCAAGGAACACTGTGCCTAACCGGGGGCGCGGCGCCCCGGCAAGCCGGCGCGCGCCGCGCCCACGCGTTGATACGTCGTAACCAACACGACTCTCGGCAACGGATATCTCGGCTCTCGCATCGATGAAGAACGTAGCGAAATGCGATACCTGGTGTGAATTGCAGAATCCCGCGAACCATCGAGTCTTTGAACGCAAGTTGCGCCCGAGGCCATCCGGCCGAGGGCACGCCTGCCTGGGCGTCACGCCAAAAGACGCTCCGCGACCCCTCGCCTTTGGGGCGGTAACGGACGCGGCGTCTGGCCCCCCGTGCCGCAGGGCGCGGAGGGCCGAAGCACGGGCCGGCCGGTGCTAGGACGCGCCGGGCGCAGCACAAGGTGGGCGAACCCTCGCGCAGTCTACGTGCAGCGACCGGACGCCATGCCCCCCGTTCGGCCCCAAGGACCCATCCATCGGAGCGAGCGCCGCTCGGACCGCGACCCCAGTCAG-GCGGG??????????????-??????????????????--???????????????-??????????????????????????????-???????
^PSA_3_2   ?????????????????????????-----?????-?????????-???????????????-?????-?????-???????????????????????????-???????????????????????????-????????????TTGTGT-GACCTGACC-AAAAC-AAAGACCGCGCACGCGTCACCCCTCCCGTCGGACGGCACTCGTGCCGCCCGGCAAGGCCGACGCCCCCCATGGGGCGACGGCCGCAAAAAGAACCCACGGCGCCGACGGCGTCAAGGAACACTGTGCCTAACCGGGGGCGCGGCGCCCCGGCAAGCCGGCGCGCGCCGCGCCCACGCGTTGATACGTCGTAACCAACACGACTCTCGGCAACGGATATCTCGGCTCTCGCATCGATGAAGAACGTAGCGAAATGCGATACCTGGTGTGAATTGCAGAATCCCGCGAACCATCGAGTCTTTGAACGCAAGTTGCGCCCGAGGCCATCCGGCCGAGGGCACGCCTGCCTGGGCGTCACGCCAAAAGACGCTCCGCGACCCCTCGCCTTTGGGGCGGTAACGGACGCGGCGTCTGGCCCCCCGTGCCGCAGGGCGCGGAGGGCCGAAGCACGGGCCGGCCGGTGCTAGGACGCGCCGGGCGCAGCACAAGGTGGGCGAACCCTCGCGCAGTCTACGTGCAGCGACCGGACGCCATGCCCCCCGTTCGGCCCCAAGGACCCATCCATCGGAGCGAGCGCCGCTCGGACCGCGACCCCAGTCAG-GC?????????????????-??????????????????--???????????????-??????????????????????????????-???????
^PSA_4     ?????????????????????????-----?????-?????????-???????????????-?????-?????-???????????????????????????-???????????????????????????-??????????????????-?????????-?????-AAAGACCGCGCACGCGTCACCCCTCCCGTCGGACGGCACTCGTGCCGCCCGGCAAGGCCGACGCCCCCCATGGGGCGACGGCCGCAAAAAGAACCCACGGCGCCGACGGCGTCAAGGAACACTGTGCCTAACCGGGGGCGCGGCGCCCCGGCAAGCCGGCGCGCGCCGCGCCCACGCGTTGATACGTCGTAACCAACACGACTCTCGGCAACGGATATCTCGGCTCTCGCATCGATGAA-AACGTAGCGAAATGCGATACCTGGTGTGAATTGCAGAATCCCGCGAACCATCGAGTCTTTGAACGCAAGTTGCGCCCGAGGCCATCCGGCCGAGGGCACGCCTGCCTGGGCGTCACGCCAAAAGACGCTCCGCGACCCCTCGCCTTTGGGGCGGTAACGGACGCGGCGTCTGGCCCCCCGTGCCGCAGGGCGCGGAGGGCCGAAGCACGGGCCGGCCGGTGCTAGGACGCGCCGGGCGCAGCACAAGGTGGGCGAACCCTC-CGCAGTCTACGTGCAGCGACCGGACGCCATGCCCCCCGTTGGGCCCCAAGGACCCATCCATCGGAGCGAGCGCCGCTCGGACCGCGACCCCAGGTCA-GGCGGGACTACCCGCTGAG-TATAAGTAT-TAATTAAG--CGGAGGA-AAAAAAC-TTACGATGATTCCCCTAGTAACGG-GAGCG-AACTGGG
^PSA_5     ?????????????????????????-----?????-?????????-???????????????-?????-?????-???????????????????????????-????????TTTCCGTAGGTGAACCTGC-GGAAGGATCATTGTGGTG-ACCCTGACC-AAAAC-AAAGACCGCGCACGCGTCACCCCTCCCGTCGGACGGCACTCGTGCCGCCCGGCAAGGCCGACGCCCCCCATGGGGCGACGGCCGCAAAAAGAACCCACGGCGCCGACGGCGTCAAGGAACACTGTGCCTAACCGGGGGCGCGGCGCCCCGGCAAGCCGGCGCGCGCCGCGCCCACGCGTTGATACGTCGTAACCAACACGACTCTCGGCAACGGATATCTCGGCTCTCGCATCGATGAAGAACGTAGCGAAATGCGATACCTGGTGTGAATTGCAGAATCCCGCGAACCATCGAGTCTTTGAACGCAAGTTGCGCCCGAGGCCATCCGGCCGAGGGCACGCCTGCCTGGGCGTCACGCCAAAAGACGCTCCGCGACCCCTCGCCTTTGGGGCGGTAACGGACGCGGCGTCTGGCCCCCCGTGCCGCAGGGCGCGGAGGGCCGAAGCACGGGCCGGCCGGTGCTAGGACGCGCCGGGCGCAGCACAAGGTGGGCGAACCCTCGCGCAGTCTACGTGCAGCGACCGGACGCCATGCCCCCCGTTCGGCCCCAAGGACCCATCCATCGGAGCGAGCGCCGCTCGGACCGCGACCCCAGTCAG-GCGG???????????????-??????????????????--???????????????-??????????????????????????????-???????
^PSA_6     ?????????????????????????-----?????-?????????-???????????????-?????-?????-???????????????????????????-???????????????????????????-??????????????????-?????????-?????-AAAGACCGCGCACGCGTC-CCCCTCCCGTCGGACGGCACTCGTGCCGCCCGGCAAGGCCGACGCCCCCCATGGGGCGACGGCCGCAAAAAGAACCCACGGCGCCGACGGCGTCAAGGAACACTGTGCCTAACCGGGGGCGCGGCGCCCCGGCAAGCCGGCGCGCGCCGCGCCCACGCGTTGATACGTCGTAACCAACACGACTCTCGGCAACGGATATCTCGGCTCTCGCATCGATGAAGAACGTAGCGAAATGCGATACCTGGTGTGAATTGCAGAATCCCGCGAACCATCGAGTCTTTGAACGCAAGTTGCGCCCGAGGCCATCCGGCCGAGGGCACGCCTGCCTGGGCGTCACGCCAAAAGACGCTCCGCGACCCCTCGCCTTTGGGGCGGTAACGGACGCGGCGTCTGGCCCCCCGTGCCGCAGGGCGCGGAGGGCCGAAGCACGGGCCGGCCGGTGCTAGGACGCGCCGGGCGCAGCACAAGGTGGGCGAACCCTCGCGCAGTCTACGTGCAGCGACCGGACGCCATGCCCCCCGTTCGGCCCCAAGGACCCATCCATCGGAGCGAGCGCCGCTCGGACCGCGACCCCAGGTC?-???????????????????-??????????????????--???????????????-??????????????????????????????-???????
^PSA_7     ?GGATCGCGGCGAC-GGGGGCGGTT-----CGCCG-CCCCCGACG-TCGCGAG-AAGTCCA-TTGAA-CCTTA-TCATTTAGAGGAAGGAG---AAGTCGT-AACAAGGTTTCCG-TAGGTGAACCTGC-GGAAGGATCATTGTCGTG-ACCCTGACC-AAAAC-AAAGACCGCGCACGCGTCACCCCTCCCGTCGGACGGCACTCGTGCCGCCCGGCAAGGCCGACGCCCCCCATGGGGCGACGGCCGCAAAAAGAACCCACGGCGCCGACGGCGTCAAGGAACACTGTGCCTAACCGGGGGCGCGGCGCCCCGGCAAGCCGGCGCGCGCCGCGCCCACGCGTTGATACGTCGTAACCAACACGACTCTCGGCAACGGATATCTCGGCTCTCGCATCGATGAAGAACGTAGCGAAATGCGATACCTGGTGTGAATTGCAGAATCCCGCGAACCATCGAGTCTTTGAACGCAAGTTGCGCCCGAGGCCATCCGGCCGAGGGCACGCCTGCCTGGGCGTCACGCCAAAAGACGCTCCGCGACCCCTCGCCTTTGGGGCGGTAACGGACGCGGCGTCTGGCCCCCCGTGCCGCAGGGCGCGGAGGGCCGAAGCACGGGCCGGCCGGTGCTAGGACGCGCCGGGCGCAGCACAAGGTGGGCGAACCCTCGCGCAGTCTACGTGCAGCGACCGGACGCCATGCCCCCCGTTCGGCCCCAAGGACCCATCCATCGGAGCGAGCGCCGCTCGGACCGCGACCCCAGGTCA-GGCGGAACTACCCGCTGAG-TTTAAGCATATAAATAAG--CGGAGGAAAAAAAAC-TTACGAGGATTCCCCTATTAACGGCGAGCG-AACCGGG
^PSA_8     ?????????????????????????-----?????-?????????-???????????????-?????-?????-???????????????????????????-???????????????????????????-??????????????????-?????????-?????-?AAGACCGCGCACGCGTCACCCCTCCCGTCGGACGGCACTCGTGCCGCCCGGCAAGGCCGACGCCCCCCATGGGGCGACGGCCGCAAAAAGAACCCACGGCGCCGACGGCGTCAAGGAACACTGTGCCTAACCGGGGGCGCGGCGCCCCGGCAAGCCGGCGCGCGCCGCGCCCACGCGTTGATACGTCGTAACCAACACGACTCTCGGCAACGGATATCTCGGCTCTCGCATCGATGAAGAACGTAGCGAAATGCGATACCTGGTGTGAATTGCA-AATCCCGCGAACCATCGAGTCTTTGAACGCAAGTTGCGCCCGAGGCCATCCGGCCGAGGGCACGCCTGCCTGGGCGTCACGCCAAAAGACGCTCCGCGACCCCTCGCCTTTGGGGCGGTAACGGACGCGGCGTCTGGCCCCCCGTGCCGCAGGGCGCGGAGGGCCGAAGCACGGGCCGGCCGGTGCTAGGACGCGCCGGGCGCAGCACAAGGTGGGCGAACCCTCGCGCAGTCTACGTGCAGCGACCGGACGCCATGCCCCCCGTTGGGCCCCAAGGACCCATCCATCGGAGCGAGCGCCGCTCGGACCGCGACCCCAGGTCA-GGCGGGACTACCCGCTGAG-TTTAAGCATATAAATAAG--CGGAGGAGAAGAAAT-TTACGAGGATTCCCCTAGTAACGGCGAGGG-ATCCGGG
^PSA_9     ?GGATCGCGGCGAC-GGGGGCGGTT-----CGCCG-CCCCCGACG-TCGCGAG-AAGTCCA-TTGAA-CCTTA-TCATTTAGAGGAAGGAG---AAGTCGT-AACAAGGTTTCCG-TAGGTGAACCTGC-GGAAGGATCATTGTCGTG-ACCCTGACC-AAAAC-AAAGACCGCGCACGCGTCACCCCTCCCGTCGGACGGCACTCGTGCCGCCCGGCAAGGCCGACGCCCCCCATGGGGCGACGGCCGCAAAAAGAACCCACGGCGCCGACGGCGTCAAGGAACACTGTGCCTAACCGGGGGCGCGGCGCCCCGGCAAGCCGGCGCGCGCCGCGCCCACGCGTTGATACGTCGTAACCAACACGACTCTCGGCAACGGATATCTCGGCTCTCGCATCGATGAAGAACGTAGCGAAATGCGATACCTGGTGTGAATTGCAGAATCCCGCGAACCATCGAGTCTTTGAACGCAAGTTGCGCCCGAGGCCATCCGGCCGAGGGCACGCCTGCCTGGGCGTCACGCCAAAAGACGCTCCGCGACCCCTCGCCTTTGGGGCGGTAACGGACGCGGCGTCTGGCCCCCCGTGCCGCAGGGCGCGGAGGGCCGAAGCACGGGCCGGCCGGTGCTAGGACGCGCCGGGCGCAGCACAAGGTGGGCGAACCCTCGCGCAGTCTACGTGCAGCGACCGGACGCCATGCCCCCCGTTCGGCCCCAAGGACCCATCCATCGGAGCGAGCGCCGCTCGGACCGCGACCCCA-GTCA-GG?????????????????-??????????????????--???????????????-??????????????????????????????-???????
^PUB_1     ????????GGCGAC-GGGGGCGGTT-----CGCCG-CCCCCGACG-TCGCGAG-AAGTCCA-TTGAA-CCTTA-TCATTTAGAGGAAGGAG---AAGTCGT-AACAAGGTTTCCG-TAGGTGAACCTGC-GGAAGGATCATTGTCGTG-ACCCTGACC-AAAAC-AAAGACCGCGCACGCGTCACCCCTCCCGCCGGACGGCACTCGTGCCGCCCGGCAAGGCCGACGCCCCCCATGGGGCGACGGCCGCAAAAAGAACCCACGGCGCCGACGGCGTCAAGGAACACTGTGCCTAACCGGGGGCGCGGCGACCCGGCAAGCCGGCGCGCGCCGCGCCCACGCGTTGATACGTCGTAACCAACACGACTCTCGGCAACGGATATCTCGGCTCTCGCATCGATGAAGAACGTAGCGAAATGCGATACCTGGTGTGAATTGCAGAATCCCGCGAACCATCGAGTCTTTGAACGCAAGTTGCGCCCGAGGCCATCCGGCCGAGGGCACGCCTGCCTGGGCGTCACGCCAAAAGACGCTCCGCGACCCCTCACCTTTGGGGCGGTCGCGGACGCGGCGTCTGGCCCCCCGTGCCGCAGGGCGCGGAGGGCCGAAGCACGGGCCGGCCGGTGCTAGGACGCGCCGGGCGCAGCACAAGGTGGGCGAACCCTCGCGCAGTCTACGTGCGGCGACCGGACGCCATG-CCCCCGTTCGGCCCCAAGGACCCATCCATCGGAGCGAGCGCCGCTCGGACCGCGACCCCA?????-???????????????????-??????????????????--???????????????-??????????????????????????????-???????
^PUB_10    ?GGATCGCGGCGAC-GGGGGCGGTT-----CGCCG-CCCCCGACG-TCGCGAG-AAGTCCA-TTGAA-CCTTA-TCATTTAGAGGAAGGAG---AAGTCGT-AACAAGGTTTCCG-TAGGTGAACCTGC-GGAAGGATCATTGTCGTG-ACCCTGACC-AAAAC-AAAGACCGCGCACGCGTCACCCCTCCCGCCGGACGGCACTCGTGCCGCCCGGCAAGGCCGACGCCCCCCATGGGGCGACGGCCGCAAAAAGAACCCACGGCGCCGACGGCGTCAAGGAACACTGTGCCTAACCGGGGGCGCGGCGACCCGGCAAGCCGGCGCGCGCCGCGCCCACGCGTTGATACGTCGTAACCAACACGACTCTCGGCAACGGATATCTCGGCTCTCGCATCGATGAAGAACGTAGCGAAATGCGATACCTGGTGTGAATTGCAGAATCCCGCGAACCATCGAGTCTTTGAACGCAAGTTGCGCCCGAGGCCATCCGGCCGAGGGCACGCCTGCCTGGGCGTCACGCCAAAAGACGCTCCGCGACCCCTCACCTTTGGGGCGGTCGCGGACGCGGCGTCTGGCCCCCCGTGCCGCAGGGCGCGGAGGGCCGAAGCACGGGCCGGCCGGTG-TAGGACGCGCCGGGCGCAGCACAAGGTGGGCGAACCCTCGCGCAGTCTACGTGCGGCGACCGGACGCCATG-CCCCCGTTCGGCCCCAAGGACCCATCCATCGGAGCGAGCGCCGCTCGGACCGCGACCCC??????-???????????????????-??????????????????--???????????????-??????????????????????????????-???????
^PUB_13_2  ?GGATCGCGGCGAC-GGGGGCGGTT-----CGCCG-CCCCCGACG-TCGCGAG-AAGTCCA-TTGAA-CCTTA-TCATTTAGAGGAAGGAG---AAGTCGT-AACAAGGTTTCCG-TAGGTGAACCTGC-GGAAGGATCATTGTCGTG-ACCCTGACC-AAAAC-AAAGACCGCGCACGCGTCACCCCTCCCGCCGGACGGCACTCGTGCCGCCCGGCAAGGCCGACGCCCCCCATGGGGCGACGGCCGCAAAAAGAACCCACGGCGCCGACGGCGTCAAGGAACACTGTGCCTAACCGGGGGCGCGGCGACCCGGCAAGCCGGCGCGCGCCGCGCCCACGCGTTGATACGTCGTAACCAACACGACTCTCGGCAACGGATATCTCGGCTCTCGCATCGATGAAGAACGTAGCGAAATGCGATACCTGGTGTGAATTGCAGAATCCCGCGAACCATCGAGTCTTTGAACGCAAGTTGCGCCCGAGGCCATCCGGCCGAGGGCACGCCTGCCTGGGCGTCACGCCAAAAGACGCTCCGCGACCCCTCACCTTTGGGGCGGTCGCGGACGCGGCGTCTGGCCCCCCGTGCCGCAGGGCGCGGAGGGCCGAAGCACGGGCCGGCCGGTGCTAGGACGCGCCGGGCGCAGCACAAGGTGGGCGAACCCTCGCGCAGTCTACGTGCGGCGACCGGACGCCATG-CCCCCGTTCGGCCCCAAGGACCCATCCATCGGAGCGAGCGCCGCTCGGACCGCGACCCCAGGTCA-GGCGGGACTACCCGCTGAA-TTTAAGCATATAAATAAG--CGGAGGAAAAAAAAC-TTAAGAAGATTCCCCTAATAACGGCGAGGG-AACCGGG
^PUB_14    ?GAATCGCGGCGAC-GGGGGCGGTT-----CGCCG-CCCCGGAGG-TCGCGAG-AAGTCCA-TTGAA-CCTTA-TCATTTAGAGGAAGGAG---AAGTGGT-AACAAGGTTTCGG-TAGGGGAACTTGC-GGAAGGATCATTGTGGTG-ACCCTGACC-AAAAC-AAAGACCGCGCACGCGTCACCCCTCCCGCCGGACGGCACTCGTGCCGCCCGGCAAGGCCGACGCCCCCCATGGGGCGACGGCCGCAAAAAGAACCCACGGCGCCGACGGCGTCAAGGAACACTGTGCCTAACCGGGGGCGCGGCGACCCGGCAAGCCGGCGCGCGCCGCGCCCACGCGTTGATACGTCGTAACCAACACGACTCTCGGCAACGGATATCTCGGCTCTCGCATCGATGAAGAACGTAGCGAAATGCGATACCTGGTGTGAATTGCAGAATCCCGCGAACCATCGAGTCTTTGAACGCAAGTTGCGCCCGAGGCCATCCGGCCGAGGGCACGCCTGCCTGGGCGTCACGCCAAAAGACGCTCCGCGACCCCTCACCTTTGGGGCGGTCGCGGACGCGGCGTCTGGCCCCCCGTGCCGCAGGGCGCGGAGGGCCGAAGCACGGGCCGGCCGGTGCTAGGACGCGCCGGGCGCAGCACAAGGTGGGCGAACCCTCGCGCAGTCTACGTGCGGCGACCGGACGCCATG-CCCCCGTTCGGCCCCAAGGACCCATCCATCGGAGCGAGCGCCGCTCGGACCGCGACCCCAGGTCAGGGCGGGACTACCCCCTGAG-TTTAAACCTAAAAATAAG--CGGAAGAAAAAGAAACTTACGAGGATTCCCCTAGTAACGGCGAGCGGAACCGGG
^PUB_15    ?????????????????????????-----?????-?????????-???????????????-?????-?????-???????????????????????????-???????????????????????????-??????????????????-?????????-???AC-AAAGACCGCGCACGCGTCACCCCTCCCGCCGGACGGCACTCGTGCCGCCCGGCAAGGCCGACGCCCCCCATGGGGCGACGGCCGCAAAAAGAACCCACGGCGCCGACGGCGTCAAGGAACACTGTGCCTAACCGGGGGCGCGGCGACCCGGCAAGCCGGCGCGCGCCGCGCCCACGCGTTGATACGTCGTAACCAACACGACTCTCGGCAACGGATATCTCGGCTCTCGCATCGATGAAGAACGTAGCGAAATGCGATACCTGGTGTGAATTGCAGAATCCCGCGAACCATCGAGTCTTTGAACGCAAGTTGCGCCCGAGGCCATCCGGCCGAGGGCACGCCTGCCTGGGCGTCACGCCAAAAGACGCTCCGCGACCCCTCACCTTTGGGGCGGTCGCGGACGCGGCGTCTGGCCCCCCGTGCCGCAGGGCGCGGAGGGCCGAAGCACGGGCCGGCCGGTGCTAGGACGCGCCGGGCGCAGCACAAGGTGGGCGAACCCTCGCGCAGTCTACGTGC-GCGACCGGACGCCATG-CCCCCGTTCGGCCCCAAGGACCCATCCATCGGAGCGAGCGCCGCTCGGACCGCGACCCCAGGTCA-GGGGGGACTACCCGCTGAA-TTTAAGCCTTTAAATAAG--CGGAGGAGAAGAAAC-TTACGAGGAATCCCCTAGTAACGGCGAGCG-AACCGGG
^PUB_2     ?GGATCGCGGCAACGGGGGGCGGTT-----CGCCG-CCCCCGACG-TCGCGAG-AAGTCCA-TTGAA-CCTTA-TCATTTAGAGGAAGGAG---AAGTGGT-AACAAGGTTTCCG-TAGGTGAACCTGC-GGAAGGATCATTGTCGTG-ACCCTGACC-AAAAC-AAAGACCGCGCACGCGTCACCCCTCCCGCCGGACGGCACTCGTGCCGCCCGGCAAGGCCGACGCCCCCCATGGGGCGACGGCCGCAAAAAGAACCCACGGCGCCGACGGCGTCAAGGAACACTGTGCCTAACCGGGGGCGCGGCGACCCGGCAAGCCGGCGCGCGCCGCGCCCACGCGTTGATACGTCGTAACCAACACGACTCTCGGCAACGGATATCTCGGCTCTCGCATCGATGAAGAACGTAGCGAAATGCGATACCTGGTGTGAATTGCAGAATCCCGCGAACCATCGAGTCTTTGAACGCAAGTTGCGCCCGAGGCCATCCGGCCGAGGGCACGCCTGCCTGGGCGTCACGCCAAAAGACGCTCCGCGACCCCTCACCTTTGGGGCGGTCGCGGACGCGGCGTCTGGCCCCCCGTGCCGCAGGGCGCGGAGGGCCGAAGCACGGGCCGGCCGGTGCTAGGACGCGCCGGGCGCAGCACAAGGTGGGCGAACCCTCGCGCAGTCTACGTGCGGCGACCGGACGCCATG-CCCCCGTTCGGCCCCAAGGACCCATCCATCGGAGCGAGCGCCGCTCGGACCGCGACCCCAGGTCA-GGCGGGACTACCCGCTGAGTTTTAAGCATATAAATAAG--CGGAGGAAAAGAAAC-TTACGAGGATTCCCCTATTAACGGCGAGCG-AACCGGG
^PUB_4     ?GGATCGCGGCGAC-GGGGGCGGTT-----CGCCG-CCCCCGACG-TCGCGAG-AAGTCCA-TTGAA-CCTTA-TCATTTAGAGGAAGGAG---AAGTGGT-ACCAAGGTTTCCG-TAGGTGAACCTGC-GGAAGGATCATTGTCGTG-ACCCTGACC-AAAAC-AAAGACCGCGCACGCGTCACCCCTCCCGCCGGACGGCACTCGTGCCGCCCGGCAAGGCCGACGCCCCCCATGGGGCGACGGCCGCAAAAAGAACCCACGGCGCCGACGGCGTCAAGGAACACTGTGCCTAACCGGGGGCGCGGCGACCCGGCAAGCCGGCGCGCGCCGCGCCCACGCGTTGATACGTCGTAACCAACACGACTCTCGGCAACGGATATCTCGGCTCTCGCATCGATGAAGAACGTAGCGAAATGCGATACCTGGTGTGAATTGCAGAATCCCGCGAACCATCGAGTCTTTGAACGCAAGTTGCGCCCGAGGCCATCCGGCCGAGGGCACGCCTGCCTGGGCGTCACGCCAAAAGACGCTCCGCGACCCCTCACCTTTGGGGCGGTCGCGGACGCGGCGTCTGGCCCCCCGTGCCGCAGGGCGCGGAGGGCCGAAGCACGGGCCGGCCGGTGCTAGGACGCGCCGGGCGCAGCACAAGGTGGGCGAACCCTCGCGCAGTCTACGTGCGGCGACCGGACGCCATG-CCCCCGTTCGGCCCCAAGGACCCATCCATCGGAGCGAGCGCCGCTCGGACCGCGACCCCAGGTCA-GGGGGGACTACCCGCTGAG-TTTAAGCATATAAATAAG--CGGAGGAAAAAAAAC-TTACGAGGATTCCCCTAGTAACGGCGAGCG-AACCGGG
^PUB_5     ?????????????????????????-----?????-?CCCCGGAG-TTGCGAAGAGTTCCA--TGGA-CCTTATTCATTAGGAGGAGGGAG----AGTTGG-TACCAGGGTTTCG-TAGGTGAACCTTG-CGAAGGATCCATGTTGTGGACCTGGACC--AAAC-CAAGGCCGCGCACGCGTCACCCCTCCCGCCGGACGGCACTCGTGCCGCCCGGC-AGGCCGACGCCCCCCATGGGGCGACGGCCGCAAAAAGAACCCACGGCGCCGACGGCGTCAAGGAACACTGTGCCTAACCGGGGGCGCGGCGACCCGGCAAGCCGGCGCGCGCCGCGCCCACGCGTTGATACGTCGTAACCAACACGACTCTCGGCAACGGATATCTCGGCTCTCGCATCGATGAAGAACGTAGCGAAATGCGATACCTGGTGTGAATTGCAGAATCCCGCGAACCATCGAGTCTTTGAACGCAAGTTGCGCCCGAGGCCATCCGGCCGAGGGCACGCCTGCCTGGGCGTCACGCCAAAAGACGCTCCGCGACCCCTC-CCTTTGGGGCGGTCGCGGACGCGGCGTCTGGCCCCCCGTGCCGCAGGGCGCGGAGGGCCGAAGCACGGGCCGGCCGGTGCTAGGACGCGCCGGGCGCAGCACAAGGTGGGCGAACCCTCGCGCAGTCTACGTGC-GCGACCGGACGCCATGCCCCCCGTTCGGCCCCAAGGACCCATCCATCGGAGCGAGCGCCGCTCGGACCGCGACCCCAGGTCA-GGCGA??????????????-??????????????????--???????????????-??????????????????????????????-???????
^PUB_5_2   ????????GGCGAC-GGGGGCGGTT-----CGCCG-CCCCCGACG-TCGCGAG-AAGTCCA-TTGAA-CCTTA-TCATTTAGAGGAAGGAG---AAGTCGT-AACAAGGTTTCCG-TAGGTGAACCTGC-GGAAGGATCATTGTCGTG-ACCCTGACC-AAAAC-AAAGACCGCGCACGCGTCACCCCTCCCGTCGGACGGCACTCGTGCCGCCCGGCAAGGCCGACGCCCCCCATGGGGCGACGGCCGCAAAAAGAACCCACGGCGCCGACGGCGTCAAGGAACACTGTGCCTAACCGGGGGCGCGGCGCCCCGGCAAGCCGGCGCGCGCCGCGCCCACGCGTTGATACGTCGTAACCAACACGACTCTCGGCAACGGATATCTCGGCTCTCGCATCGATGAAGAACGTAGCGAAATGCGATACCTGGTGTGAATTGCAGAATCCCGCGAACCATCGAGTCTTTGAACGCAAGTTGCGCCCGAGGCCATCCGGCCGAGGGCACGCCTGCCTGGGCGTCACGCCAAAAGACGCTCCGCGACCCCTCGCCTTTGGGGCGGTAACGGACGCGGCGTCTGGCCCCCCGTGCCGCAGGGCGCGGAGGGCCGAAGCACGGGCCGGCCGGTGCTAGGACGCGCCGGGCGCAGCACAAGGTGGGCGAACCCTCGCGCAGTCTACGTGCAGCGACCGGACGCCATGCCCCCCGTTCGGCCCCAAGGACCCATCCATCGGAGCGAGCGCCGCTCGGACCGCGACCCCAGGTCA-GGCGGAACTACCCGCTGAG-TTTAAGCTAATAAATAAG--CGAAGGAGAAGAAAC-TTACGAGGATTCCCCTAGTAACGGCGAGCG-AACCGGG
^PUB_9     ?GGATCGCGGCGAC-GGGGGCGGTT-----CGCCG-CCCCCGACG-TCGCGAG-AAGTCCA-TTGAA-CCTTA-TCATTTAGAGGAAGGAG---AAGTCGT-AACAAGGTTTCCG-TAGGTGAACCTGC-GGAAGGATCATTGTCGTG-ACCCTGACC-AAAAC-AAAGACCGCGCACGCGTCACCCCTCCCGCCGGACGGCACTCGTGCCGCCCGGCAAGGCCGACGCCCCCCATGGGGCGACGGCCGCAAAAAGAACCCACGGCGCCGACGGCGTCAAGGAACACTGTGCCTAACCGGGGGCGCGGCGACCCGGCAAGCCGGCGCGCGCCGCGCCCACGCGTTGATACGTCGTAACCAACACGACTCTCGGCAACGGATATCTCGGCTCTCGCATCGATGAAGAACGTAGCGAAATGCGATACCTGGTGTGAATTGCAGAATCCCGCGAACCATCGAGTCTTTGAACGCAAGTTGCGCCCGAGGCCATCCGGCCGAGGGCACGCCTGCCTGGGCGTCACGCCAAAAGACGCTCCGCGACCCCTCACCTTTGGGGCGGTCGCGGACGCGGCGTCTGGCCCCCCGTGCCGCAGGGCGCGGAGGGCCGAAGCACGGGCCGGCCGGTGCTAGGACGCGCCGGGCGCAGCACAAGGTGGGCGAACCCTCGCGCAGTCTACGTGCGGCGACCGGACGCCATG-CCCCCGTTCGGCCCCAAGGACCCATCCATCGGAGCGAGCGCCGCTCGGACCGCGACCCCAGGTCA-GGCGGGACTACCCGCTGAG-TTTAAGCATATAAATAAG--CGGAGGAGAAAAAAC-TTACGAGGATTCCCCTAGTAACGGCGAGCG-AACCGGG
^PVI_2     ?????????????????????????-----?????-?????????-???????????????-?????-?????-???????????????????????????-???????????????????????????-???????????????GTG-ACCCTGAAC-AAAAC-AAAGACCGCGCACGCGTCACCCCTCCCGCCGGACGGCACTCGTGCCGCCC-GCAAGGCCGACGCCCCCCATGGGGCGACGGCCGCAAAAAGAACCCACGGCGCCGACGGCGTCAAGGAACACTGTGCCTAACCGGGGGCGCGGCGCCCCGGCAAGCCGGCGCGCGCCGCGCCCACGCGTTGATACGTCGTAACCAACACGACTCTCGGCAACGGATATCTCGGCTCTCGCATCGATGAAGAACGTAGCGAAATGCGATACCTGGTGTGAATTGCAGAATCCCGCGAACCATCGAGTCTTTGAACGCAAGTTGCGCCCGAGGCCATCCGGCCGAGGGCACGCCTGCCTGGGCGTCACGCCAAAAGACGCTCCGCGACCCCTCACCTTTGGGGCGGTCACGGACGCGGCGTCTGGCCCCCCGTGCCGCAGGGCGCGGAGGGCCGAAGCACGGGCCTGCCGGTGCTAGGACGCGCCGGGCGCAGCACAAGGTGGGCGAACCCTCGCGCAGTCTACGTGCGGCGACCGGACGCCATGCCCCC?????????????????????????????????????????????????????????????-???????????????????-??????????????????--???????????????-??????????????????????????????-???????
^PVI_5     ???????????GAC-GGGGGCGTTT-----CGCCGCCCCCCGAAG-TCGCGAG-AAGTCCA-TTGAA-CCTTA-TCATTTAGAGGAAGGAG---AAGTCGT-AACAAGGTTTTCCGTAGGTGAACCTGC-GGAAGGATCATTGTCGTG-ACCCTGACC-AAAAC-AAAGACCGCGCACGCGTCACCCCTCCCGCCGGACGGCACTCGTGCCGCCCGGCAAGGCCGACGCCCCCCATGGGGCGACGGCCGCAAAAAGAACCCACGGCGCCGACGGCGTCAAGGAACACTGTGCCTAACCGGGGGCGCGGCGACCCGGCAAGCCGGCGCGCGCCGCGCCCACGCGTTGATACGTCGTAACCAACACGACTCTCGGCAACGGATATCTCGGCTCTCGCATCGATGAAGAACGTAGCGAAATGCGATACCTGGTGTGAATTGCAGAATCCCGCGAACCATCGAGTCTTTGAACGCAAGTTGCGCCCGAGGCCATCCGGCCGAGGGCACGCCTGCCTGGGCGTCACGCCAAAAGACGCTCCGCGACCCCTCACCTTTGGGGCGGTCGCGGACGCGGCGTCTGGCCCCCCGTGCCGCAGGGCGCGGAGGGCCGAAGCACGGGCCGGCCGGTGCTAGGACGCGCCGGGCGCAGCACAAGGTGGGCGAACCCTCGCGCAGTCTACGTGCGGCGACCGGACGCCATG-CCCCCGTTCGGCCCCAAGGACCCATCCATCGGAGCGAGCGCCGCTCGGACCGCGACCCCAGGTCA-GGCGGGACTACCCGCTGAGTTTTAAGCATATAAATAAAGCGGGAGGAAAAGAAACTTTACGAGGATTCCCCTAGTAACGGCGAGCGAAACCGGG
^PVI_8     ????????????????????????????????????CCCCCGACG-TCGCGAG-AAGTCCA-TTGAA-CCTTA-TCATTTAGAGGAAGGAG---AAGTCGT-AACAAGGTTTCCG-TAGGTGAACCTGC-GGAAGGATCATTGTCGTG-ACCCTGACC-AAAAC-AAAGACCGCGCACGCGTCACCCCTCCCGCCGGACGGCACTCGTGCCGCCCGGCAAGGCCGACGCCCCCCATGGGGCGACGGCCGCAAAAAGAACCCACGGCGCCGACGGCGTCAAGGAACACTGTGCCTAACCGGGGGCGCGGCGACCCGGCAAGCCGGCGCGCGCCGCGCCCACGCGTTGATACGTCGTAACCAACACGACTCTCGGCAACGGATATCTCGGCTCTCGCATCGATGAAGAACGTAGCGAAATGCGATACCTGGTGTGAATTGCAGAATCCCGCGAACCATCGAGTCTTTGAACGCAAGTTGCGCCCGAGGCCATCCGGCCGAGGGCACGCCTGCCTGGGCGTCACGCCAAAAGACGCTCCGCGACCCCTCACCTTTGGGGCGGTCGCGGACGCGGCGTCTGGCCCCCCGTGCCGCAGGGCGCGGAGGGCCGAAGCACGGGCCGGCCGGTGCTAGGACGCGCCGGGCGCAGCACAAGGTGGGCGAACCCTCGCGCAGTCTACGTGCGGCGACCGGACGCCATG-CCCCCGTTCGGCCCCAAGGACCCATCCATCGGAGCGAGCGCCGCTCGGACCGCGACCCCAGGTCA-GGCGGGACTACCCGCTGAG-TTTAAGCATATAAATAAG--CGGAGGAGAAGAAAC-TTACGAGGATTCCCCTAGTAACGGCGAGCG-AACCGGG

61 1044

^ANG_1     ???????????????????????????????????????????????????????????????????????????????????????????????????????????????????????????????????aGtAtGtCgCgAtTtTtAtCgCaAaAaAtGgAtGaTaAtCcCcCtTtCaAtAaGaAaAgGtCaAaTtAgTtCaTaTtCaCgAaGcCcTaGaTtTtTgGgCcGaGcTgGaTtTgAaCcAgCgTaGaCaTaTcGtCaAcGaAtTtAcAgTcCgTcCcCaTtAaCcAcTcGgGcAtCgAcCcAgGaAgAaTtTaTtCtAgGaTtTtTgAtAaTcTaCgAtTaAcCtCcTtTcAtAaTaCtCcCtAcCcCcAgGgGaAgTcGaAtCcCcGcTgCcTcCtTgAaAgAgAgAtGtCcTgAaCcAcTaGaCgAtAgGgGcAtTaCtAgAcGaTaGgGgCaTaTaCaAcCaCtCgTcAtTaTaCtAtAaTgAtAgTaTgAgCaGtTtTtTgCaAtTgTcAaTaTaCtCgAaGaGtAtAaCtAgAtCcAaAgTaAaGaGtCtTtCcTaCtTtTcTgTtAtGcTtTcAtAgGaTtTtTtTtAgTtGaTgGtTaGgTtAaCtCaCgGaTcAtCtCcTaCtTtTtAgGaAaAtTcAtTtAaAgGgTaTaGaAtAaGaAtAgAtTaAtAaAa------------------GgGaTtCtAtAtTaGcTcAgTaGaGgTgGtGaTtTgAtTgAtCtAaCaGgAaAaAgAgTcCaAtTtGaTtTcTtTtTtGcAaTtTaCaCtCcGtGcTtTgCtTaGtGtTcAgAcTaAaAaTgCaTgCaCcCcGcAcTaAgTcAtAaAaTtGaAgAaAaAaTaGaGaAaTtTtTaAaA-CaAaGaAaAaAaAgAgGaAtAaAaAaTaAa-tTtAgTaG-AaAaGtAcTtTtAtC-Gg-aTtCg-aAcCgAaT-GaCt-tAcG-Tc-tAaGcG-C-AgCa-tTaCtC-CaCtACc-aAaTtTaAaAa--GcC--tTtAtCgGa--TtT---GaAcCgA
^ANG_12    ???????????????????????????????????????????????????????????????????????????????ACATACCC--ACATACG-ATATGT-GGGTATAGTG-AGAGT-GACAT-AACTAGTATGTCGCGATTTTTATCGCAAAAAATGGATGATAATCCCCCTTTCAATAAGAAAAGGTCAAATTAGTTCATATTCACGAAGCCCTAGATTTTTGGGCCGAGCTGGATTTGAACCAGCGTAGACATATCGTCAACGAATTTACAGTCCGTCCCCATTAACCACTCGGGCATCGACCCAGGAAGAATTTATTCTAGGATTTTTGATAATCTACGATTAACCTCCTTTCATAATACTCCCTACCCCCAGGGGAAGTCGAATCCCCGCTGCCTCCTTGAAAGAGAGATGTCCTGAACCACTAGACGATAGGGGCATTACTAGACGATAGGGGCATATACAACCACTCGTCATTATACTATAATGATAGTATGAGCAGTTTTTTGCAATTGTCAATATACTCGAAGAGTATAACTAGATCCAAAGTAAAGAGTCTTTCCTACTTTTCTGTTATGCTTTCATAGGATTTTTTTTAGTTGATGGTTAGGTTAACTCACGGATCATCTCCTACTTTTTAGGAAAATTCATTTAAAGGGTATAGAATAAGAATAGATTAATAAAA------------------GGGATTCTATATTAGCTCAGTAGAGGTGGTGATTTGATTGATCTAACAGGAAAAAGAGTCCAATTTGATTTCTTTTTTGCAATTTACACTCCGTGCTTTGCTTAGTGTTCAGACTAAAAATGCATGCACCCCGCACTAAGTCATAAAATTGAAGAAAAAATAGAGAAATTTTTAAAAACAAAGAAAAAAAAGAGGAATA?AAAATAAA-TTTAGTAG-AAAAGTAC-TTTATC?GG-ATTCG-AACCGA-T-GACT-TACG-TCTTTAGCG-C-AGCATTTACTC-CACTACC?AAATTTAAAAG--CCC-TTTTATCGGA--TTT---GAACCGA
^ANG_18    ?????????????????TAAGAAGAG---TCGCCTTCGGTTGTG-GTACTC-TAAGAAATAG-ATG-AAACAGAT-ACTACATACCC--ACATACG-ATATGT-GGGTATAGTG-AGAG?-GACAT-AACTAGTATGTCGCGATTTTTATCGCAAAAAATGGATGATAATCCCCCTTTCAATAAGAAAAGGTCAAATTAGTTCATATTCACGAAGCCCTAGATTTTTGGGCCGAGCTGGATTTGAACCAGCGTAGACATATCGTCAACGAATTTACAGTCCGTCCCCATTAACCACTCGGGCATCGACCCAGGAAGAATTTATTCTAGGATTTTTGATAATCTACGATTAACCTCCTTTCATAATACTCCCTACCCCCAGGGGAAGTCGAATCCCCGCTGCCTCCTTGAAAGAGAGATGTCCTGAACCACTAGACGATAGGGGCATTACTAGACGATAGGGGCATATACAACCACTCGTCATTATACTATAATGATAGTATGAGCAGTTTTTTGCAATTGTCAATATACTCGAAGAGTATAACTAGATCCAAAGTAAAGAGTCTTTCCTACTTTTCTGTTATGCTTTCATAGGATTTTTTTTAGTTGATGGTTAGGTTAACTCACGGATCATCTCCTACTTTTTAGGAAAATTCATTTAAAGGGTATAGAATAAGAATAGATTAATAAAA------------------GGGATTCTATATTAGCTCAGTAGAGGTGGTGATTTGATTGATCTAACAGGAAAAAGAGTCCAATTTGATTTCTTTTTTGCAATTTACACTCCGTGCTTTGCTTAGTGTTCAGACTAAAAATGCATGCACCCCGCACTAAGTCATAAAATTGA?GAAAAAATAGAGAAATTTTTAAAAACAAAGAAAAAAAAGAGGAATAAAAAATAAA-TTTAGTAG-AAAAGTAC-TTTATC-GGGATTCG-AACCGA-T-GA?CTTACG-TC-TTAGCG-C-AGCA-TTACTC-CACTACC-AAATTTAAAAG--CCC--TTTATCGGA--TTT---GAACCGA
^ANG_2     ???????GTGGA--CCATAAGAAGAG---TCGA-TTCGGTTGTG-GTACTC-TAAGAAATAG-ATG-AAACAAAT-ACTACATACCC--ACATACG-ATATGT-GGGTATAGTG-AGAGT-GACAT-AACTAGTATGTCGCGATTTTTATCGCAAAAAATGGATGATAATCCCCCTTTCAATAAGAAAAGGTCAAATTAGTTCATATTCACGAAGCCCTAGATTTTTGGGCCGAGCTGGATTTGAACCAGCGTAGACATATCGTCAACGAATTTACAGTCCGTCCCCATTAACCACTCGGGCATCGACCCAGGAAGAATTTATTCTAGGATTTTTGATAATCTACGATTAACCTCCTTTCATAATACTCCCTACCCCCAGGGGAAGTCGAATCCCCGCTGCCTCCTTGAAAGAGAGATGTCCTGAACCACTAGACGATAGGGGCATTACTAGACGATAGGGGCATATACAACCACTCGTCATTATACTATAATGATAGTATGAGCAGTTTTTTGCAATTGTCAATATACTCGAAGAGTATAACTAGATCCAAAGTAAAGAGTCTTTCCTACTTTTCTGTTATGCTTTCATAGGATTTTTTTTAGTTGATGGTTAGGTTAACTCACGGATCATCTCCTACTTTTTAGGAAAATTCATTTAAAGGGTATAGAATAAGAATAGATTAATAAAA------------------GGGATTCTATATTAGCTCAGTAGAGGTGGTGATTTGATTGATCTAACAGGAAAAAGAGTCCAATTTGATTTCTTTTTTGCAATTTACACTCCGTGCTTTGCTTAGTGTTCAGACTAAAAATGCATGCACCCCGCACTAAGTCATAAAATTGAAGAAAAAATAGAGAAATTTTTAAAAACAAA-AAAAAAAAGAGGAATAAAAAAT?AA-TTTAGTAG-AAAAGTAC-TTTATC-GG-ATTCG-AACCGA-T-GACT-TACG-TC-TTAGCG-C-AGCA-TTACTC-CACTACC-AA?TTTA?AAG?-CCC--TTTATCGGA--TTT--GGAACCGG
^ANG_20    ?????????????????????????????????????GGTTGTG-GTACTC-TAAGAAATAG-ATG--AACATAT-ACTACATACCC--ACATACG-ATATGT-GGGTATAGTG-AGAGT-GACAT-AACTAGTATGTCGCGATTTTTATCGCAAAAAATGGATGATAATCCCCCTTTCAATAAGAAAAGGTCAAATTAGTTCATATTCACGAAGCCCTAGATTTTTGGGCCGAGCTGGATTTGAACCAGCGTAGACATATCGTCAACGAATTTACAGTCCGTCCCCATTAACCACTCGGGCATCGACCCAGGAAGAATTTATTCTAGGATTTTTGATAATCTACGATTAACCTCCTTTCATAATACTCCCTACCCCCAGGGGAAGTCGAATCCCCGCTGCCTCCTTGAAAGAGAGATGTCCTGAACCACTAGACGATAGGGGCATTACTAGACGATAGGGGCATATACAACCACTCGTCATTATACTATAATGATAGTATGAGCAGTTTTTTGCAATTGTCAATATACTCGAAGAGTATAACTAGATCCAAAGTAAAGAGTCTTTCCTACTTTTCTGTTATGCTTTCATAGGATTTTTTTTAGTTGATGGTTAGGTTAACTCACGGATCATCTCCTACTTTTTAGGAAAATTCATTTAAAGGGTATAGAATAAGAATAGATTAATAAAA------------------GGGATTCTATATTAGCTCAGTAGAGGTGGTGATTTGATTGATCTAACAGGAAAAAGAGTCCAATTTGATTTCTTTTTTGCAATTTACACTCCGTGCTTTGCTTAGTGTTCAGACTAAAAATGCATGCACCCCGCACTAAGTCATAAAATTGAAGAAAAAATAGAGAAATTTTTAAAAACAAAG?AAAAAAAGAGGAATAAAAAATAAA-TTTAGTAG-AAAAGTAC-TTTATC-GG-ATTCG-AACCGA-T-GACT-TACG-TC-TTAGCG-C-AGCA-TTACTC-CACTACC-AAATTT?AAAG--?CC--TTTATCGGA--TTT--------GA
^ANG_4     TTTTTAGTGGA---CCATAAGAAGAG---TCG?ATTCGGTTGTG-GTACTC-TAAGAAATAG-ATG-AAACATAT-ACTACATACCC--ACATACG-ATATGT-GGGTATAGTG-AGAGT-GACAT-AACTAGTATGTCGCGATTTTTATCGCAAAAAATGGATGATAATCCCCCTTTCAATAAGAAAAGGTCAAATTAGTTCATATTCACGAAGCCCTAGATTTTTGGGCCGAGCTGGATTTGAACCAGCGTAGACATATCGTCAACGAATTTACAGTCCGTCCCCATTAACCACTCGGGCATCGACCCAGGAAGAATTTATTCTAGGATTTTTGATAATCTACGATTAACCTCCTTTCATAATACTCCCTACCCCCAGGGGAAGTCGAATCCCCGCTGCCTCCTTGAAAGAGAGATGTCCTGAACCACTAGACGATAGGGGCATTACTAGACGATAGGGGCATATACAACCACTCGTCATTATACTATAATGATAGTATGAGCAGTTTTTTGCAATTGTCAATATACTCGAAGAGTATAACTAGATCCAAAGTAAAGAGTCTTTCCTACTTTTCTGTTATGCTTTCATAGGATTTTTTTTAGTTGATGGTTAGGTTAACTCACGGATCATCTCCTACTTTTTAGGAAAATTCATTTAAAGGGTATAGAATAAGAATAGATTAATAAAA------------------GGGATTCTATATTAGCTCAGTAGAGGTGGTGATTTGATTGATCTAACAGGAAAAAGAGTCCAATTTGATTTCTTTTTTGCAATTTACACTCCGTGCTTTGCTTAGTGTTCAGACTAAAAATGCATGCACCCCGCACTAAGTCATAAAATTGAAGAAAAAATAGAGAAATTTTTAAAAACAAAGAAAAAAAAGAGGAATAAAAAATAAA-TTTAGTAG-AAAAGTAC-TTTATC-GG-ATTCG-AACCGA-T-GACT-TACG-TC-TTAGCG-C-AGCA-TTACTC-CACTACC-AAATTT?AAAG--CCC---TTATCG?????????????????
^PF1_11    ????????????????????????????????????????????????????????????????????????????????CATACCC--ACATACG-ATATGT-GGGTATAGTG-AGAGT-GACAT-AACTAGTATGTCGCGATTTTTATCGCAAAAAATGGATGATAATCCGCCTTTCAATAAGAAAGGGTCAAATTAGTTCATATTCACGAAGCCCTAGATTTTTGGGCCGAGCTGGATTTGAACCAGCGTAGACATATCGTCAACGAATTTACAGTCCGTCCCCATTAACCACTCGGGCATCGACCCAGGAAGAATTTATTCTAGGATTTTTGATAATCTACGATTAACCTCCTTTCATAATACTCCCTACCCCCAGGGGAAGTCGAATCCCCGCTGCCTCCTTGAAAGAGAGATGTCCTGAACC-------------------ACTAGACGATAGGGGCATATACAACCACTCGTCATTATACTATAATGATAGTATGAGCAGTTTTTTGCAATTGTCAATATACTCGAAGAGTATAACTAGATCCAAAGTAAAGAGTCTTTCCTACTTTTCTGTTATGCTTTCATAGGATTTTTTTTAGTTGATGGTTAGGTTAACTCACGGATCATCTCCTACTTTTTAGGAAAATTCATTTAAAGGGTATAGAATAAGAATAGATTAATAAAA------------------GGGATTCTATATTAGCTCAGTAGAGGTGGTGATTTGATTGATCTAACAGGAAAAAGAGTCCAATTTGATTTCTTTTTTGCAATTTACACTCCGTGCTTTGCTTAGTGTTCAGACTAAAAATGCATGCACCCCGCACTAAGTCATAAAATTGAAGAAAAAATAGAGAAATTTTTAAAAACAAAGAAAAAAAAGAGGAATAAATAATAAA-TTTAGTAG-AAAAGTAC-TTTATC-GG-ATTCG-AACCGA-T-GACT-TACG-TC-TTAGCG-C-AGCA-TTACTC-CACTACC-AAATTTAAAAG--CCC--TTTATCGGA--TTT---GAACCCG
^PF1_13    ?????AGTGGAA--CCATAAGAAGAG---TCGA-TTCGGTTGTG-GTACTC-TAAGAAATAG-ATG--AAAAGAA-ACTACATACCC--ACATACG-ATATGT-GGGTATAGTG-AGAGA-GAAAT-AACTAGTATGTCGCGATTTTTATCGCAAAAAATGGATGATAATCCGCCTTTCAATAAGAAAGGGTCAAATTAGTTCATATTCACGAAGCCCTAGATTTTTGGGCCGAGCTGGATTTGAACCAGCGTAGACATATCGTCAACGAATTTACAGTCCGTCCCCATTAACCACTCGGGCATCGACCCAGGAAGAATTTATTCTAGGATTTTTGATAATCTACGATTAACCTCCTTTCATAATACTCCCTACCCCCAGGGGAAGTCGAATCCCCGCTGCCTCCTTGAAAGAGAGATGTCCTGAACC-------------------ACTAGACGATAGGGGCATATACAACCACTCGTCATTATACTATAATGATAGTATGAGCAGTTTTTTGCAATTGTCAATATACTCGAAGAGTATAACTAGATCCAAAGTAAAGAGTCTTTCCTACTTTTCTGTTATGCTTTCATAGGATTTTTTTTAGTTGATGGTTAGGTTAACTCACGGATCATCTCCTACTTTTTAGGAAAATTCATTTAAAGGGTATAGAATAAGAATAGATTAATAAAA------------------GGGATTCTATATTAGCTCAGTAGAGGTGGTGATTTGATTGATCTAACAGGAAAAAGAGTCCAATTTGATTTCTTTTTTGCAATTTACACTCCGTGCTTTGCTTAGTGTTCAGACTAAAAATGCATGCACCCCGCACTAAGTCATAAAATTGAAGAAAAAATAGAGAAATTTTTAAAAACAAAGAA?AAAAAGAGGAATAAATAATAAA-TTTAGTAG-AAAAGTAC-TTTATC-GG-ATTCG-AACCGAAT-GACTTTACGTTCTTTAGCG-C-AGCA-TTACTC-CACTACC-AAATTTAAAAG---CCCTTTTATCGGAT??TG---?AACCGA
^PF1_15    ??????????????????????????????????????????????????????????????????????????????????????????????????????????????????????????????????TAGTATGTCGCGATTTTTATCGCAA?AAATGGATGATAATCCGCCTTTCAATAAGAAAGGGTCAAATTAGTTCATATTCACGAAGCCCTAGATTTTTGGGCCGAGCTGGATTTGAACCAGCGTAGACATATCGTCAACGAATTTACAGTCCGTCCCCATTAACCACTCGGGCATCGACCCAGGAAGAATTTATTCTAGGATTTTTGATAATCTACGATTAACCTCCTTTCATAATACTCCCTACCCCCAGGGGAAGTCGAATCCCCGCTGCCTCCTTGAAAGAGAGATGTCCTGAACC-------------------ACTAGACGATAGGGGCATATACAACCACTCGTCATTATACTATAATGATAGTATGAGCAGTTTTTTGCAATTGTCAATATACTCGAAGAGTATAACTAGATCCAAAGTAAAGAGTCTTTCCTACTTTTCTGTTATGCTTTCATAGGATTTTTTTTAGTTGATGGTTAGGTTAACTCACGGATCATCTCCTACTTTTTAGGAAAATTCATTTAAAGGGTATAGAATAAGAATAGATTAATAAAA------------------GGGATTCTATATTAGCTCAGTAGAGGTGGTGATTTGATTGATCTAACAGGAAAAAGAGTCCAATTTGATTTCTTTTTTGCAATTTACACTCCGTGCTTTGCTTAGTGTTCAGACTAAAAATGCATGCACCCCGCACTAAGTCATAAAATTGAAGAAAAAATAGAGAAATTTTTAAAAACAAAG-AAAAAAAGAGGAATAAATAATAAA-TTTAGTAG-AAAAGTAC-TTTATC-GG-ATTCG-AACCGA-T-GACT-TACG-TC--TAGCG-C-AGCA-TTACTC-CACTACC-AAATTTAAAAG------CCTTATCGGA--TTT---GAACCGA
^PF1_7     TTTTAAAGTGGAACCCATAAGAAGAG---TCGATTC?GGTTGTG?GTACTC-TAAGAAATAG?ATGAAATCATATAACTACATACCC--ACATACG-ATATGT-GGGTATAGTG-AGAGTGGACATAAA?TAGTATGTCGCGATTTTTATCGCAAAAAATGGATGATAATCCGCCTTTCAATAAGAAAGGGTCAAATTAGTTCATATTCACGAAGCCCTAGATTTTTGGGCCGAGCTGGATTTGAACCAGCGTAGACATATCGTCAACGAATTTACAGTCCGTCCCCATTAACCACTCGGGCATCGACCCAGGAAGAATTTATTCTAGGATTTTTGATAATCTACGATTAACCTCCTTTCATAATACTCCCTACCCCCAGGGGAAGTCGAATCCCCGCTGCCTCCTTGAAAGAGAGATGTCCTGAACC-------------------ACTAGACGATAGGGGCATATACAACCACTCGTCATTATACTATAATGATAGTATGAGCAGTTTTTTGCAATTGTCAATATACTCGAAGAGTATAACTAGATCCAAAGTAAAGAGTCTTTCCTACTTTTCTGTTATGCTTTCATAGGATTTTTTTTAGTTGATGGTTAGGTTAACTCACGGATCATCTCCTACTTTTTAGGAAAATTCATTTAAAGGGTATAGAATAAGAATAGATTAATAAAA------------------GGGATTCTATATTAGCTCAGTAGAGGTGGTGATTTGATTGATCTAACAGGAAAAAGAGTCCAATTTGATTTCTTTTTTGCAATTTACACTCCGTGCTTTGCTTAGTGTTCAGACTAAAAATGCATGCACCCCGCACTAAGTCATAAAATTGAAGAAAAAATAGAGAAATTTTTAAAAACAAAGAAAAAAAAGAGGAATAAATAATAAA-TTTAGTAG-AAAAGTACT?TTATC-GG-ATTCGAA?CCGA-T-GACT-TACG-TC-TTAGCG-C-AGCA-TTACTC-CACTACC-AAATTTAAAAG--CCC--TTTATCGGA--TTT---GAACCGA
^PF1_8     TTTTAAGTGGA---CCATAAGAAGAG---TCGA-TTCGGTTGTG-GTACTC-TAAGAAATAG-ATG-AATCATAT-ACTACATACCC--ACATACG-ATATGT-GGGTATAGTG-AGAGT-GACAT-AACTAGTATGTCGCGATTTTTATCGCAAAAAATGGATGATAATCCGCCTTTCAATAAGAAAGGGTCAAATTAGTTCATATTCACGAAGCCCTAGATTTTTGGGCCGAGCTGGATTTGAACCAGCGTAGACATATCGTCAACGAATTTACAGTCCGTCCCCATTAACCACTCGGGCATCGACCCAGGAAGAATTTATTCTAGGATTTTTGATAATCTACGATTAACCTCCTTTCATAATACTCCCTACCCCCAGGGGAAGTCGAATCCCCGCTGCCTCCTTGAAAGAGAGATGTCCTGAACC-------------------ACTAGACGATAGGGGCATATACAACCACTCGTCATTATACTATAATGATAGTATGAGCAGTTTTTTGCAATTGTCAATATACTCGAAGAGTATAACTAGATCCAAAGTAAAGAGTCTTTCCTACTTTTCTGTTATGCTTTCATAGGATTTTTTTTAGTTGATGGTTAGGTTAACTCACGGATCATCTCCTACTTTTTAGGAAAATTCATTTAAAGGGTATAGAATAAGAATAGATTAATAAAA------------------GGGATTCTATATTAGCTCAGTAGAGGTGGTGATTTGATTGATCTAACAGGAAAAAGAGTCCAATTTGATTTCTTTTTTGCAATTTACACTCCGTGCTTTGCTTAGTGTTCAGACTAAAAATGCATGCACCCCGCACTAAGTCATAAAATTGAAGAAAAAATAGAGAAATTTTTAAAAACAAAGAAAAAAAAGAGGAATAAATAATAAA-TTTAGTAG-AAAAGTAC-TTTATC-GG-ATTCG-AACCGA-TGGACTTTACG-TC-TTAGCG-C-AGCA-TTACTC-CACTACC-AAATTTAAAAG--CCC--TTTATCGGA--TTT---GAACCCG
^PF1_9     ?????????????????????????????????????????????????????????????????????????????????ATACCC--ACATACG-ATATGT-GGGTATAGTG-AGAGA-GAAAA-AACTAGTATGTCGCGATTTTTATCGCAAAAAATGGATGATAATCCGCCTTTCAATAAGAAAGGGTCAAATTAGTTCATATTCACGAAGCCCTAGATTTTTGGGCCGAGCTGGATTTGAACCAGCGTAGACATATCGTCAACGAATTTACAGTCCGTCCCCATTAACCACTCGGGCATCGACCCAGGAAGAATTTATTCTAGGATTTTTGATAATCTACGATTAACCTCCTTTCATAATACTCCCTACCCCCAGGGGAAGTCGAATCCCCGCTGCCTCCTTGAAAGAGAGATGTCCTGAACC-------------------ACTAGACGATAGGGGCATATACAACCACTCGTCATTATACTATAATGATAGTATGAGCAGTTTTTTGCAATTGTCAATATACTCGAAGAGTATAACTAGATCCAAAGTAAAGAGTCTTTCCTACTTTTCTGTTATGCTTTCATAGGATTTTTTTTAGTTGATGGTTAGGTTAACTCACGGATCATCTCCTACTTTTTAGGAAAATTCATTTAAAGGGTATAGAATAAGAATAGATTAATAAAA------------------GGGATTCTATATTAGCTCAGTAGAGGTGGTGATTTGATTGATCTAACAGGAAAAAGAGTCCAATTTGATTTCTTTTTTGCAATTTACACTCCGTGCTTTGCTTAGTGTTCAGACTAAAAATGCATGCACCCCGCACTAAGTCATAAAATTGAAGAAAAAATAGAGAAATTTTTAAAAACAAAGAAAAAAAAGAGGAATAAATAATAAA-TTTAGTAG-AAAAGTACTTTTATC-GG-ATTCG-AACCGA-T-GACTTTACG-TCTTTAGCG-C-AGCA-TTACTCCATCTACCCAAATTTAAAG---CCC--TTTATCGGGATTTT---GAACCCG
^PF2_10    TTTTTAGTGGA---CCATAAGAAGAG---TCGA-TTCGGTTGTG-GTACTC-TAAGAAATAG-ATG-AATCATAT-ACTACATACCC--ACATACG-ATATGT-GGGTATAGTG-AGAGT-GACAT-AACTAGTATGTCGCGATTTTTATCGCAAAAAATGGATGATAATCCGCCTTTCAATAAGAAAGGGTCAAATTAGTTCATATTCACGAAGCCCTAGATTTTTGGGCCGAGCTGGATTTGAACCAGCGTAGACATATCGTCAACGAATTTACAGTCCGTCCCCATTAACCACTCGGGCATCGACCCAGGAAGAATTTATTCTAGGATTTTTGATAATCTACGATTAACCTCCTTTCATAATACTCCCTACCCCCAGGGGAAGTCGAATCCCCGCTGCCTCCTTGAAAGAGAGATGTCCTGAACC-------------------ACTAGACGATAGGGGCATATACAACCACTCGTCATTATACTATAATGATAGTATGAGCAGTTTTTTGCAATTGTCAATATACTCGAAGAGTATAACTAGATCCAAAGTAAAGAGTCTTTCCTACTTTTCTGTTATGCTTTCATAGGATTTTTTTTAGTTGATGGTTAGGTTAACTCACGGATCATCTCCTACTTTTTAGGAAAATTCATTTAAAGGGTATAGAATAAGAATAGATTAATAAAA------------------GGGATTCTATATTAGCTCAGTAGAGGTGGTGATTTGATTGATCTAACAGGAAAAAGAGTCCAATTTGATTTCTTTTTTGCAATTTACACTCCGTGCTTTGCTTAGTGTTCAGACTAAAAATGCATGCACCCCGCACTAAGTCATAAAATTGAAGAAAAAATAGAGAAATTTTTAAAAACAAAGAAAAAAAAGAGGAATAAATAATAA?ATTTAGTAG-AAAAGTAC-TTTATC-GG-ATTCG-AACCGA-T-GACT-TACG-TC-TTAGCG-C-AGCA-TTACTC-CACTACC-AAATTTAAAAG--CCC--TTTATCGGGATTT----GAACCGA
^PF2_11    TTTTTAGTGGA---CCATAAGAAGAG---TCGA-TTCGGTTGTG-GTACTC-TAAGAAATAG-ATG-AATCATAT-ACTACATACCC--ACATACG-ATATGT-GGGTATAGTG-AGAGT-GACAT-AACTAGTATGTCGCGATTTTTATCGCAAAAAATGGATGATAATCCGCCTTTCAATAAGAAAGGGTCAAATTAGTTCATATTCACGAAGCCCTAGATTTTTGGGCCGAGCTGGATTTGAACCAGCGTAGACATATCGTCAACGAATTTACAGTCCGTCCCCATTAACCACTCGGGCATCGACCCAGGAAGAATTTATTCTAGGATTTTTGATAATCTACGATTAACCTCCTTTCATAATACTCCCTACCCCCAGGGGAAGTCGAATCCCCGCTGCCTCCTTGAAAGAGAGATGTCCTGAACC-------------------ACTAGACGATAGGGGCATATACAACCACTCGTCATTATACTATAATGATAGTATGAGCAGTTTTTTGCAATTGTCAATATACTCGAAGAGTATAACTAGATCCAAAGTAAAGAGTCTTTCCTACTTTTCTGTTATGCTTTCATAGGATTTTTTTTAGTTGATGGTTAGGTTAACTCACGGATCATCTCCTACTTTTTAGGAAAATTCATTTAAAGGGTATAGAATAAGAATAGATTAATAAAA------------------GGGATTCTATATTAGCTCAGTAGAGGTGGTGATTTGATTGATCTAACAGGAAAAAGAGTCCAATTTGATTTCTTTTTTGCAATTTACACTCCGTGCTTTGCTTAGTGTTCAGACTAAAAATGCATGCACCCCGCACTAAGTCATAAAATTGAAGAAAAAATAGAGAAATTTTTAAAAACAAAGAAAAAAAAGAGGAATAAATAATAAA-TTTAGTAG-AAAAGTAC-TTTATC-GG-ATTCG-AACCGA-T-GACT-TACG-TC-TTAGCG-C-AGCA-TTACTC-CACTACC-AAATTTAAAG---CCC--TTTATCGGA--TTG??????????
^PF2_19    TTTT?AGTGGA---CCATAAGAAGAG---TCGA-TTCGGTTGTG-GTACTC-TAAGAAATAG-ATG-AATCATAT-ACTACATACCC--ACATACG-ATATGT-GGGTATAGTG-AGAGT-GACAT-AACTAGTATGTCGCGATTTTTATCGCAAAAAATGGATGATAATCCGCCTTTCAATAAGAAAGGGTCAAATTAGTTCATATTCACGAAGCCCTAGATTTTTGGGCCGAGCTGGATTTGAACCAGCGTAGACATATCGTCAACGAATTTACAGTCCGTCCCCATTAACCACTCGGGCATCGACCCAGGAAGAATTTATTCTAGGATTTTTGATAATCTACGATTAACCTCCTTTCATAATACTCCCTACCCCCAGGGGAAGTCGAATCCCCGCTGCCTCCTTGAAAGAGAGATGTCCTGAACC-------------------ACTAGACGATAGGGGCATATACAACCACTCGTCATTATACTATAATGATAGTATGAGCAGTTTTTTGCAATTGTCAATATACTCGAAGAGTATAACTAGATCCAAAGTAAAGAGTCTTTCCTACTTTTCTGTTATGCTTTCATAGGATTTTTTTTAGTTGATGGTTAGGTTAACTCACGGATCATCTCCTACTTTTTAGGAAAATTCATTTAAAGGGTATAGAATAAGAATAGATTAATAAAA------------------GGGATTCTATATTAGCTCAGTAGAGGTGGTGATTTGATTGATCTAACAGGAAAAAGAGTCCAATTTGATTTCTTTTTTGCAATTTACACTCCGTGCTTTGCTTAGTGTTCAGACTAAAAATGCATGCACCCCGCACTAAGTCATAAAATTGAAGAAAAAATAGAGAAATTTTTAAAAACAAAGAAAAAAAAGAGGAATAAATAATAAA-TTTAGTAG-AAAAGTAC-TTTATC-GG-ATTCG-AACCGA-T-GACT-TACG-TC-TTAGCG-C-AGCA-TTACTC-CACTACC-AAATTTAAAG---CCC--TTTATCGGA---TT---??ACCGA
^PF2_22    TTTTTAGTGGA---CCATAAGAAGAG---TCGA-TTCGGTTGTG-GTACTC-TAAGAAATAG-ATG-AATCATAT-ACTACATACCC--ACATACG-ATATGT-GGGTATAGTG-AGAGT-GACAT-AACTAGTATGTCGCGATTTTTATCGCAAAAAATGGATGATAATCCGCCTTTCAATAAGAAAGGGTCAAATTAGTTCATATTCACGAAGCCCTAGATTTTTGGGCCGAGCTGGATTTGAACCAGCGTAGACATATCGTCAACGAATTTACAGTCCGTCCCCATTAACCACTCGGGCATCGACCCAGGAAGAATTTATTCTAGGATTTTTGATAATCTACGATTAACCTCCTTTCATAATACTCCCTACCCCCAGGGGAAGTCGAATCCCCGCTGCCTCCTTGAAAGAGAGATGTCCTGAACC-------------------ACTAGACGATAGGGGCATATACAACCACTCGTCATTATACTATAATGATAGTATGAGCAGTTTTTTGCAATTGTCAATATACTCGAAGAGTATAACTAGATCCAAAGTAAAGAGTCTTTCCTACTTTTCTGTTATGCTTTCATAGGATTTTTTTTAGTTGATGGTTAGGTTAACTCACGGATCATCTCCTACTTTTTAGGAAAATTCATTTAAAGGGTATAGAATAAGAATAGATTAATAAAA------------------GGGATTCTATATTAGCTCAGTAGAGGTGGTGATTTGATTGATCTAACAGGAAAAAGAGTCCAATTTGATTTCTTTTTTGCAATTTACACTCCGTGCTTTGCTTAGTGTTCAGACTAAAAATGCATGCACCCCGCACTAAGTCATAAAATTGAAGAAAAAATAGAGAAATTTTTAAAAACAAAGAAAAAAAAGAGGAATAAATAATAAA-TTTAGTAG-AAAAGTAC-TTTATC-GG-ATTCG-AACCGA-T-GACT-TACG-TC-TTAGCG-C-AGCA-TTACTC-CACTACC-AAATTTAAAAG--CCC--TTTATCGGA---TT---GAACCGA
^PF2_25    TTTTTA?GTGGA--CCATAAGAAGAG---TCGA-TTCGGTTGTG-GTACTC-TAAGAAATAG-ATG-AATCATAT-ACTACATACCC--ACATACG-ATATGT-GGGTATAGTG-AGAGT-GACAT-AACTAGTATGTCGCGATTTTTATCGCAAAAAATGGATGATAATCCGCCTTTCAATAAGAAAGGGTCAAATTAGTTCATATTCACGAAGCCCTAGATTTTTGGGCCGAGCTGGATTTGAACCAGCGTAGACATATCGTCAACGAATTTACAGTCCGTCCCCATTAACCACTCGGGCATCGACCCAGGAAGAATTTATTCTAGGATTTTTGATAATCTACGATTAACCTCCTTTCATAATACTCCCTACCCCCAGGGGAAGTCGAATCCCCGCTGCCTCCTTGAAAGAGAGATGTCCTGAACC-------------------ACTAGACGATAGGGGCATATACAACCACTCGTCATTATACTATAATGATAGTATGAGCAGTTTTTTGCAATTGTCAATATACTCGAAGAGTATAACTAGATCCAAAGTAAAGAGTCTTTCCTACTTTTCTGTTATGCTTTCATAGGATTTTTTTTAGTTGATGGTTAGGTTAACTCACGGATCATCTCCTACTTTTTAGGAAAATTCATTTAAAGGGTATAGAATAAGAATAGATTAATAAAA------------------GGGATTCTATATTAGCTCAGTAGAGGTGGTGATTTGATTGATCTAACAGGAAAAAGAGTCCAATTTGATTTCTTTTTTGCAATTTACACTCCGTGCTTTGCTTAGTGTTCAGACTAAAAATGCATGCACCCCGCACTAAGTCATAAAATTGAAGAAAAAATAGAGAAATTTTTAAAAACAAAGAAAAAAAAGAGGAATAAATAATAAA-TTTAGTAG-AAAAGTAC-TTTATC-GG-ATTCG-AACCGA-T-GACT-TACG-TC-TTAGCG-C-AGCA-TTACTC-CACTACC-AAATTTAAA----GCC--?TTATCGGA---TT---GAACCGA
^PF2_9     TTTT-AGTGGA---CCATAAGAAGAG---TCGA-TTCGGTTGTG-GTACTC-TAAGAAATAG-ATG-AATCATAT-ACTACATACCC--ACATACG-ATATGT-GGGTATAGTG-AGAGT-GACAT-AACTAGTATGTCGCGATTTTTATCGCAAAAAATGGATGATAATCCGCCTTTCAATAAGAAAGGGTCAAATTAGTTCATATTCACGAAGCCCTAGATTTTTGGGCCGAGCTGGATTTGAACCAGCGTAGACATATCGTCAACGAATTTACAGTCCGTCCCCATTAACCACTCGGGCATCGACCCAGGAAGAATTTATTCTAGGATTTTTGATAATCTACGATTAACCTCCTTTCATAATACTCCCTACCCCCAGGGGAAGTCGAATCCCCGCTGCCTCCTTGAAAGAGAGATGTCCTGAACC-------------------ACTAGACGATAGGGGCATATACAACCACTCGTCATTATACTATAATGATAGTATGAGCAGTTTTTTGCAATTGTCAATATACTCGAAGAGTATAACTAGATCCAAAGTAAAGAGTCTTTCCTACTTTTCTGTTATGCTTTCATAGGATTTTTTTTAGTTGATGGTTAGGTTAACTCACGGATCATCTCCTACTTTTTAGGAAAATTCATTTAAAGGGTATAGAATAAGAATAGATTAATAAAA------------------GGGATTCTATATTAGCTCAGTAGAGGTGGTGATTTGATTGATCTAACAGG?AAAAGAGTCCAATTTGATTTCTTTTTTGCAATTTACACTCCGTGCTTTGCTTAGTGTTCAGACTAAAAATGCATGCACCCCGCACTAAGTCATAAAATTGAAGAAAAAATAGAGAAATT??????????????????????????????????????????????????????????????????????????????????????????????????????????????????????????????????????????????????????????????????????
^PIB_13    ?????????????????????????????????????????????????????????????????????????????CTACATACCC--ACATACG-ATATGT-GGGTATAGTG-AGAGT-GACAT-AACTAGTATGTCGCGATTTTTATCGCAAAAAATGGATGATAATCCCCCTTTCAATAAGAAAAGGTCAAATTAGTTCATATTCACGAAGCCCTAGATTTTTGGGCCGAGCTGGATTTGAACCAGCGTAGACATATCGTCAACGAATTTACAGTCCGTCCCCATTAACCACTCGGGCATCGACCCAGGAAGAATTTCTTCTAGGATTTTTGATAATCTACGATTAACCTCCTTTCATAATACTCCCTACCCCCAGGGGAAGTCGAATCCCCGCTGCCTCCTTGAAAGAGAGATGTCCTGAACC-------------------ACTAGACGATAGGGGCATATACAACCACTCGTCATTATACTATAATGATAGTATGAGCAGTTTTTTGCAATTGTCAATATACTCGAAGAGTATAACTAGATCCAAAGTAAAGAGTCTTTCCTACTTTTCTGTTATGCTTTCATAGGATTTTTTTTAGTTGATGGTTAGGTTAACTCACGGATCATCTCCTACTTTTTAGGAAAATTCATTTAAAGGGTATAGAATAAGAATAGATTAATAAAAAAGAATAGATTAATAAAAGGGATTCTATATTAGCTCAGTAGAGGTGGTGATTTGATTGATCTAACAGGAAAAAGAGTCCAATTTGATTTCTTTTTTGCAATTTACACTCCGTGCTTTGCTTAGTGTTCAGACTAAAAATGCATGCACCCCGCACTAAGTCATAAAATTGAAGAAAAAATAGAGAAATTTTTAAAAACAAAGAAAAAAAAGAGGAATAAATAATAAA-TTTAGTAG-AAAAGTAC-TTTATC-GG-ATTCG-AACCGA-T-GACT-TTCT-TC-TTAGCG-C-AGCA-TTACTC-CACTACC-AAATTTAAAAG--CCC--TTTATCGGA---TT---GAACCGA
^PIB_16    ???????TGGAA--CCATAAGAAGAG---TCGCCTTCGGTTGTG-GTACTC-TAAGAAATAG-ATG-AAAAAGAA-ACTACATACCC--ACATACG-ATATGT-GGGTATAGTG-AGAGT-GACAT-AACTAGTATGTCGCGATTTTTATCGCAAAAAATGGATGATAATCCCCCTTTCAATAAGAAAAGGTCAAATTAGTTCATATTCACGAAGCCCTAGATTTTTGGGCCGAGCTGGATTTGAACCAGCGTAGACATATCGTCAACGAATTTACAGTCCGTCCCCATTAACCACTCGGGCATCGACCCAGGAAGAATTTCTTCTAGGATTTTTGATAATCTACGATTAACCTCCTTTCATAATACTCCCTACCCCCAGGGGAAGTCGAATCCCCGCTGCCTCCTTGAAAGAGAGATGTCCTGAACC-------------------ACTAGACGATAGGGGCATATACAACCACTCGTCATTATACTATAATGATAGTATGAGCAGTTTTTTGCAATTGTCAATATACTCGAAGAGTATAACTAGATCCAAAGTAAAGAGTCTTTCCTACTTTTCTGTTATGCTTTCATAGGATTTTTTTTAGTTGATGGTTAGGTTAACTCACGGATCATCTCCTACTTTTTAGGAAAATTCATTTAAAGGGTATAGAATAAGAATAGATTAATAAAAAAGAATAGATTAATAAAAGGGATTCTATATTAGCTCAGTAGAGGTGGTGATTTGATTGATCTAACAGGAAAAAGAGTCCAATTTGATTTCTTTTTTGCAATTTACACTCCGTGCTTTGCTTAGTGTTCAGACTAAAAATGCATGCACCCCGCACTAAGTCATAAAATTGAAGAAAAAATAGAGAAATTTTTAAAAACAAAGAAAAAAAAGAGGAATAAATAATAAA-TTTA-TAG-AAAAGTAC-TTTATC-GG-ATTCG-AACCGA-T?????????????????????????????????????????????????????????????????????????????????????
^PIB_3     TTTTTAGTGGAA--CCATAAGAAGAG---TCGA-TTCGGTTGTG-GTACTC-TAAGAAATAG-ATG--AA?ATAT-ACTACATACCC--ACATACG-ATATGT-GGGTATAGTG-AGAGT-GACAT-AACTAGTATGTCGCGATTTTTATCGCAAAAAATGGATGATAATCCGCCTTTCAATAAGAAAGGGTCAAATTAGTTCATATTCACGAAGCCCTAGATTTTTGGGCCGAGCTGGATTTGAACCAGCGTAGACATATCGTCAACGAATTTACAGTCCGTCCCCATTAACCACTCGGGCATCGACCCAGGAAGAATTTATTCTAGGATTTTTGATAATCTACGATTAACCTCCTTTCATAATACTCCCTACCCCCAGGGGAAGTCGAATCCCCGCTGCCTCCTTGAAAGAGAGATGTCCTGAACC-------------------ACTAGACGATAGGGGCATATACAACCACTCGTCATTATACTATAATGATAGTATGAGCAGTTTTTTGCAATTGTCAATATACTCGAAGAGTATAACTAGATCCAAAGTAAAGAGTCTTTCCTACTTTTCTGTTATGCTTTCATAGGATTTTTTTTAGTTGATGGTTAGGTTAACTCACGGATCATCTCCTACTTTTTAGGAAAATTCATTTAAAGGGTATAGAATAAGAATAGATTAATAAAA------------------GGGATTCTATATTAGCTCAGTAGAGGTGGTGATTTGATTGATCTAACAGGAAAAAGAGTCCAATTTGATTTCTTTTTTGCAATTTACACTCCGTGCTTTGCTTAGTGTTCAGACTAAAAATGCATGCACCCCGCACTAAGTCATA?AATTGAAGAAAAAATAGAGAAATTTTTAAAAACAAAGAAAAAAAAGAGGAATAAATAATAAA-TTTAGTAG-AAAAGTACTT?TATC-GG-ATTCG-AACCGA-T-GACT-TAC?GTC-TTAGCG-C-AGCA-TTACTC-CACTACC-AAATTTAAAAG--CCC??????????????????????????
^PIB_5     ???TTAGTGGAA--CCATAAGAAGAG---TCGA-TTCGGTTGTG-GTACTC-TAAGAAATAG-ATG-AAACATAT-ACTACATACCC--ACATACG-ATATGT-GGGTATAGTG-AGAGT-GACAT-AACTAGTATGTCGCGATTTTTATCGCAAAAAATGGATGATAATCCCCCTTTCAATAAGAAAAGGTCAAATTAGTTCATATTCACGAAGCCCTAGATTTTTGGGCCGAGCTGGATTTGAACCAGCGTAGACATATCGTCAACGAATTTACAGTCCGTCCCCATTAACCACTCGGGCATCGACCCAGGAAGAATTTATTCTAGGATTTTTGATAATCTACGATTAACCTCCTTTCATAATACTCCCTACCCCCAGGGGAAGTCGAATCCCCGCTGCCTCCTTGAAAGAGAGATGTCCTGAACC-------------------ACTAGACGATAGGGGCATATACAACCACTCGTCATTATACTATAATGATAGTATGAGCAGTTTTTTGCAATTGTCAATATACTCGAAGAGTATAACTAGATCCAAAGTAAAGAGTCTTTCCTACTTTTCTGTTATGCTTTCATAGGATTTTTTTTAGTTGATGGTTAGGTTAACTCACGGATCATCTCCTACTTTTTAGGAAAATTCATTTAAAGGGTATAGAATAAGAATAGATTAATAAAAAAGAATAGATTAATAAAAGGGATTCTATATTAGCTCAGTAGAGGTGGTGATTTGATTGATCTAACAGGAA?AAGAGTCCAATTTGATTTCTTTTTTGCAATTTACACTCCGTGCTTTGCTTAGTGTTCAGACTAAAAATGCATGCACCCCGCACTAAGTCATA?AATTGAAGAAAAAATAGAGAAATTTTTAAAAACAAAGAA?AAAAAGAGGAAT?AATAATAAA-TTTAGTAG??AAAGTAC-TTTATC-GG-ATTCG-AACCGA-T-GAC?TTACG-TC-TTAGCG-C-AGCA-TTACTC-CACTACCAAAATTTAAAAG--CCC--TTTATCGGA---TT---GAACCGA
^PIB_6     TTTTAAGTGGAA--CCATAAGAAGAG---TCGA-TTCGGTTGTG-GTACTC-TAAGAAATAG-ATG-AAACATAT-ACTACATACCC--ACATACG-ATATGT-GGGTATAGTG-AGAGT-GACAT-AACTAGTATGTCGCGATTTTTATCGCAAAAAATGGATGATAATCCGCCTTTCAATAAGAAAGGGTCAAATTAGTTCATATTCACGAAGCCCTAGATTTTTGGGCCGAGCTGGATTTGAACCAGCGTAGACATATCGTCAACGAATTTACAGTCCGTCCCCATTAACCACTCGGGCATCGACCCAGGAAGAATTTATTCTAGGATTTTTGATAATCTACGATTAACCTCCTTTCATAATACTCCCTACCCCCAGGGGAAGTCGAATCCCCGCTGCCTCCTTGAAAGAGAGATGTCCTGAACC-------------------ACTAGACGATAGGGGCATATACAACCACTCGTCATTATACTATAATGATAGTATGAGCAGTTTTTTGCAATTGTCAATATACTCGAAGAGTATAACTAGATCCAAAGTAAAGAGTCTTTCCTACTTTTCTGTTATGCTTTCATAGGATTTTTTTTAGTTGATGGTTAGGTTAACTCACGGATCATCTCCTACTTTTTAGGAAAATTCATTTAAAGGGTATAGAATAAGAATAGATTAATAAAA------------------GGGATTCTATATTAGCTCAGTAGAGGTGGTGATTTGATTGATCTAACAGGAAAA?GAGTCCAATTTGATTTCTTTTTTGCAATTTACACTCCGTGCTTTGCTTAGTGTTCAGACTAAAAATGCATGCACCCCGCACTAAGTCAT?AAATTGAAGAAAAAATAGAGAAATTTTTAAAAACAAAG-AAAAAAAGAGGAATAAATAATAAA-TTTAGTAG-AAAAGTAC-TTTATC-GG-ATTCG-AACCGA-T-GACT-TACG-TC--------T???????????????????????????????????????????????????????????????
^PIT_15    ???????????????????????????????????????????????????????????????????????????????ACATACCC--ACATACG-ATATGT-GGGTATAGTGCCTAGT-GACAT-AACTAGTATGTCGCGATTTTTATCGCAAAAAATGGATGATAATCCCCCTTTCAATAAGAAAAGGTCAAATTAGTTCATATTCACGAAGCCCTAGATTTTTGGGCCGAGCTGGATTTGAACCAGCGTAGACATATCGTCAACGAATTTACAGTCCGTCCCCATTAACCACTCGGGCATCGACCCAGGAAGAATTTATTCTAGGATTTTTGATAATCTACGATTAACCTCCTTTCATAATACTCCCTACCCCCAGGGGAAGTCGAATCCCCGCTGCCTCCTTGAAAGAGAGATGTCCTGAACC-------------------ACTAGACGATAGGGGCATATACAACCACTCGTCATTATACTATAATGATAGTATGAGCAGTTTTTTGCAATTGTCAATATACTCGAAGAGTATAACTAGATCCAAAGTAAAGAGTCTTTCCTACTTTTCTGTTATGCTTTCATAGGATTTTTTTTAGTTGATGGTTAGGTTAACTCACGGATCATCTCCTACTTTTTAGGAAAATTCATTTAAAGGGTATAGAATAAGAATAGATTAATAAAAAAGAATAGATTAATAAAAGGGATTCTATATTAGCTCAGTAGAGGTGGTGATTTGATTGATCTAACAGGAAAAAGAGTCCAATTTGATTTCTTTTTTGCAATTTACACTCCGTGCTTTGCTTAGTGTTCAGACTAAAAATGCATGCACCCCGCACTAAGTCATAAAATTGAAGAAAAAATAGAGAAATTTTTAAAAACAAAGAAAAAAAAGAGGAATAAATAATAAA-TTTAGTAG-AAAAGTAC-TTTATC-GG-ATTCG-AACCGA-T-GACT-TACG-TC-TTAGCG-C-AGCA-TTACTC-CACTACC-AAATTTAAAAG--CCC---TTATCGGA---TT---G??????
^PIT_4     TTTTTAGTGGA---CCATAAGAAGAG---TCGAT?TCGGTTGTG-GTACTC-TAAGAAATAG-ATG-AATCATAT-ACTACATACCC--ACATACG-ATATGT-GGGTATAGTG-AGAGT-GACAT-AACTAGTATGTCGCGATTTTTATCGCAAAAAATGGATGATAATCCCCCTTTCAATAAGAAAGGGTCAAATTAGTTCATATTCACGAAGCCCTAGATTTTTGGGCCGAGCTGGATTTGAACCAGCGTAGACATATCGTCAACGAATTTACAGTCCGTCCCCATTAACCACTCGGGCATCGACCCAGGAAGAATTTATTCTAGGATTTTTGATAATCTACGATTAACCTCCTTTCATAATACTCCCTACCCCCAGGGGAAGTCGAATCCCCGCTGCCTCCTTGAAAGAGAGATGTCCTGAACC-------------------ACTAGACGATAGGGGCATATACAACCACTCGTCATTATACTATAATGATAGTATGAGCAGTTTTTTGCAATTGTCAATATACTCGAAGAGTATAACTAGATCCAAAGTAAAGAGTCTTTCCTACTTTTCTGTTATGCTTTCATAGGATTTTTTTTAGTTGATGGTTAGGTTAACTCACGGATCATCTCCTACTTTTTAGGAAAATTCATTTAAAGGGTATAGAATAAGAATAGATTAATAAAAAAGAATAGATTAATAAAAGGGATTCTATATTAGCTCAGTAGAGGTGGTGATTTGATTGATCTAACAGGAAAAAGAGTCCAATTTGATTTCTTTTTTGCAATTTACACTCCGTGCTTTGCTTAGTGTTCAGACTAAAAATGCATGCACCCCGCACTAAGTCATAAAATTGAAGAAAAAATAGAGAAATTTTTAAAAACAAAGAAAAAAAAGAGGAATAAATAATAAA-TTTAGTAG-AAAAGTAC-TTTATC-GG-ATTCG-AACCGA-T-GACT-TACG-TC-TTAGCG-C-AGCA-TTACTC-CACTACC-AAATTTAA?AG--CCC--TTTATCGGA--TTT---GAACCGA
^PIT_6     ?TTTTAGTGGA---CCATAAGAAGAG---TCGA-TTCGGTTGTG-GTACTC-TAAGAAATAG-ATG-AATCATAT-ACTACATACCC--ACATACG-ATATGT-GGGTATAGTG-AGAGT-GACAT-AACTAGTATGTCGCGATTTTTATCGCAAAAAATGGATGATAATCCCCCTTTCAATAAGAAAGGGTCAAATTAGTTCATATTCACGAAGCCCTAGATTTTTGGGCCGAGCTGGATTTGAACCAGCGTAGACATATCGTCAACGAATTTACAGTCCGTCCCCATTAACCACTCGGGCATCGACCCAGGAAGAATTTATTCTAGGATTTTTGATAATCTACGATTAACCTCCTTTCATAATACTCCCTACCCCCAGGGGAAGTCGAATCCCCGCTGCCTCCTTGAAAGAGAGATGTCCTGAACC-------------------ACTAGACGATAGGGGCATATACAACCACTCGTCATTATACTATAATGATAGTATGAGCAGTTTTTTGCAATTGTCAATATACTCGAAGAGTATAACTAGATCCAAAGTAAAGAGTCTTTCCTACTTTTCTGTTATGCTTTCATAGGATTTTTTTTAGTTGATGGTTAGGTTAACTCACGGATCATCTCCTACTTTTTAGGAAAATTCATTTAAAGGGTATAGAATAAGAATAGATTAATAAAAAAGAATAGATTAATAAAAGGGATTCTATATTAGCTCAGTAGAGGTGGTGATTTGATTGATCTAACAGGAAAAAGAGTCCAATTTGATTTCTTTTTTGCAATTTACACTCCGTGCTTTGCTTAGTGTTCAGACTAAAAATGCATGCACCCCGCACTAAGTCATAAAATTGAAGAAAAAATAGAGAAATTTTTAAAAACAAAGAAAAAAAAGAGGAATAAATAATAAA-TTTAGTAG-AAAAGTAC-TTTATC-GG-ATTCG-AACCGA-T-GACT-TACG-TC-TTAGCG-C-AGCA-TTACTC-CACTACC-AAATTT?AAAG--CCC--TTTATCGGA--TTT----GACCGA
^PIT_7     TTTTTAGTGGA---CCATAAGAAGAG---TCGA-TTCGGTTGTG-GTACTC-TAAGAAATAG-ATG-AATCATAT-ACTACATACCC--ACATACG-ATATGT-GGGTATAGTG-AGAGT-GACAT-AACTAGTATGTCGCGATTTTTATCGCAAAAAATGGATGATAATCCCCCTTTCAATAAGAAAAGGTCAAATTAGTTCATATTCACGAAGCCCTAGATTTTTGGGCCGAGCTGGATTTGAACCAGCGTAGACATATCGTCAACGAATTTACAGTCCGTCCCCATTAACCACTCGGGCATCGACCCAGGAAGAATTTATTCTAGGATTTTTGATAATCTACGATTAACCTCCTTTCATAATACTCCCTACCCCCAGGGGAAGTCGAATCCCCGCTGCCTCCTTGAAAGAGAGATGTCCTGAACC-------------------ACTAGACGATAGGGGCATATACAACCACTCGTCATTATACTATAATGATAGTATGAGCAGTTTTTTGCAATTGTCAATATACTCGAAGAGTATAACTAGATCCAAAGTAAAGAGTCTTTCCTACTTTTCTGTTATGCTTTCATAGGATTTTTTTTAGTTGATGGTTAGGTTAACTCACGGATCATCTCCTACTTTTTAGGAAAATTCATTTAAAGGGTATAGAATAAGAATAGATTAATAAAAAAGAATAGATTAATAAAAGGGATTCTATATTAGCTCAGTAGAGGTGGTGATTTGATTGATCTAACAGGAAAAAGAGTCCAATTTGATTTCTTTTTTGCAATTTACACTCCGTGCTTTGCTTAGTGTTCAGACTAAAAATGCATGCACCCCGCACTAAGTCATAAAATTGAAGAAAAAATAGAGAAATTTTTAAAAACAAAGAAAAAAAAGAGGAATAAATAATAAA-TTTAGTAG-AAAAGTAC-TTTATC-GG-ATTCG-AACCGA-T-GACT-TACG-TC-TTAGCG-C-AGCA-TTACTC-CACTACC-AAATTT?AAAG--CCC--TTTATCGGA???????????????
^PIT_8     ?????????????????????????????????????????????????????????????????????????????CTACATACCC--ACATACG-ATATGT-GGGTATAGTG-AGAGT-GACAT-AACTAGTATGTCGCGATTTTTATCGCAAAAAATGGATGATAATCCCCCTTTCAATAAGAAAAGGTCAAATTAGTTCATATTCACGAAGCCCTAGATTTTTGGGCCGAGCTGGATTTGAACCAGCGTAGACATATCGTCAACGAATTTACAGTCCGTCCCCATTAACCACTCGGGCATCGACCCAGGAAGAATTTATTCTAGGATTTTTGATAATCTACGATTAACCTCCTTTCATAATACTCCCTACCCCCAGGGGAAGTCGAATCCCCGCTGCCTCCTTGAAAGAGAGATGTCCTGAACC-------------------ACTAGACGATAGGGGCATATACAACCACTCGTCATTATACTATAATGATAGTATGAGCAGTTTTTTGCAATTGTCAATATACTCGAAGAGTATAACTAGATCCAAAGTAAAGAGTCTTTCCTACTTTTCTGTTATGCTTTCATAGGATTTTTTTTAGTTGATGGTTAGGTTAACTCACGGATCATCTCCTACTTTTTAGGAAAATTCATTTAAAGGGTATAGAATAAGAATAGATTAATAAAAAAGAATAGATTAATAAAAGGGATTCTATATTAGCTCAGTAGAGGTGGTGATTTGATTGATCTAACAGGAAAAAGAGTCCAATTTGATTTCTTTTTTGCAATTTACACTCCGTGCTTTGCTTAGTGTTCAGACTAAAAATGCATGCACCCCGCACTAAGTCATAAAATTGAAG-AAAAATA????AATTTTTAAAAACAAAGAAAAAAAAGAGGAATAAATATTAAATTTTAGTAGAAAAAGTACTTTTATCGGGAATTCGGAAGCGGATGGACTTTACGTTCTTTAGCGGCAAGCATTTACTC-CCCTA?????????????????????????????????????????????
^PIT_9     TTTTTAGTGG?A--CCATAAGAAGAG---TCGA-TTCGGTTGTG-GTACTC-TAAGAAATAG-ATG-AATCATAT-ACTACATACCC--ACATACG-ATATGT-GGGTATAGTG-AGAGT-GACAT-AACTAGTATGTCGCGATTTTTATCGCAAAAAATGGATGATAATCCCCCTTTCAATAAGAAAAGGTCAAATTAGTTCATATTCACGAAGCCCTAGATTTTTGGGCCGAGCTGGATTTGAACCAGCGTAGACATATCGTCAACGAATTTACAGTCCGTCCCCATTAACCACTCGGGCATCGACCCAGGAAGAATTTATTCTAGGATTTTTGATAATCTACGATTAACCTCCTTTCATAATACTCCCTACCCCCAGGGGAAGTCGAATCCCCGCTGCCTCCTTGAAAGAGAGATGTCCTGAACC-------------------ACTAGACGATAGGGGCATATACAACCACTCGTCATTATACTATAATGATAGTATGAGCAGTTTTTTGCAATTGTCAATATACTCGAAGAGTATAACTAGATCCAAAGTAAAGAGTCTTTCCTACTTTTCTGTTATGCTTTCATAGGATTTTTTTTAGTTGATGGTTAGGTTAACTCACGGATCATCTCCTACTTTTTAGGAAAATTCATTTAAAGGGTATAGAATAAGAATAGATTAATAAAAAAGAATAGATTAATAAAAGGGATTCTATATTAGCTCAGTAGAGGTGGTGATTTGATTGATCTAACAGGAAAAAGAGTCCAATTTGATTTCTTTTTTGCAATTTACACTCCGTGCTTTGCTTAGTGTTCAGACTAAAAATGCATGCACCCCGCACTAAGTCATAAAATTGAAGAAAAAATAGAGAAATTTTTAAAAAC?AAGAAAAAAAAGAGGAATAA?TAATAAA-TTTAGTAG?AAAAGTAC-TTTATC-GG-ATTCG-AACCGA-T-GACT-TACG-TC-TTAGCG-C-AGCA-TTACTC-CACTACC-?AATTTAAAAG--CCC--TTTATCGGA--TTT---GAACCGA
^PMA_12    TTTTAAGTTGGGAACCATAAAGGAGGAGTTCGACTTCGGTTGTG-GTACTCTTAAGAAAATGGATGAAATCATAT-ACTACATACCCCACCATACGAATATGTGGGGTATAGTG-AGAGT-GACATTAATTAGTATGTCGCGATTTTTATCGCAAAAAATGGATGATAATCCCCCTTTCAATAAGAAAAGGTCAAATTAGTTCATATTCACGAAGCCCTAGATTTTTGGGCCGAGCTGGATTTGAACCAGCGTAGACATATCGTCAACGAATTTACAGTCCGTCCCCATTAACCACTCGGGCATCGACCCAGGAAGAATTTATTCTAGGATTTTTGATAATCTACGATTAACCTCCTTTCATAATACTCCCTACCCCCAGGGGAAGTCGAATCCCCGCTGCCTCCTTGAAAGAGAGATGTCCTGAACC-------------------ACTAGACGATAGGGGCATATACAACCACTCGTCATTATACTATAATGATAGTATGAGCAGTTTTTTGCAATTGTCAATATACTCGAAGAGTATAACTAGATCCAAAGTAAAGAGTCTTTCCTACTTTTCTGTTATGCTTTCATAGGATTTTTTTTAGTTGATGGTTAGGTTAACTCACGGATCATCTCCTACTTTTTAGGAAAATTCATTTAAAGGGTATAGAATAAGAATAGATTAATAAAAAAGAATAGATTAATAAAAGGGATTCTATATTAGCTCAGTAGAGGTGGTGATTTGATTGATCTAACAGGAAAAAGAGTCCAATTTGATTTCTTTTTTGCAATTTACACTCCGTGCTTTGCTTAGTGTTCAGACTAAAAATGCATGCACCCCGCACTAAGTCATAAAATTGAAGAAAAAATAGAGAAATTTTTAAAAACAAAGAAAAAAAAGAGGAATAAATAATAAA-TTTAGTAG-AAAAGTAC-TTTATC-GGAATTCG-AACCGGAT-GACT-TACG-TC-TTAGCG-C-AGCATTACCTCCCACTACC-AAATTTAAAAG---CCCCTTTATCGGAATTG----GAACCGG
^PMA_14    ?????????????????TAAGAAGAG---TCGATTCG?GTTGTG-GTACTC-TAAGAAATAG-ATG-AATCATAT-ACTACATACCC--ACATACG-ATATGT-GGGTATAGTG-AGAGT-GACAT-AACTAGTATGTCGCGATTTTTATCGCAAAAAATGGATGATAATCCCCCTTTCAATAAGAAAAGGTCAAATTAGTTCATATTCACGAAGCCCTAGATTTTTGGGCCGAGCTGGATTTGAACCAGCGTAGACATATCGTCAACGAATTTACAGTCCGTCCCCATTAACCACTCGGGCATCGACCCAGGAAGAATTTATTCTAGGATTTTTGATAATCTACGATTAACCTCCTTTCATAATACTCCCTACCCCCAGGGGAAGTCGAATCCCCGCTGCCTCCTTGAAAGAGAGATGTCCTGAACC-------------------ACTAGACGATAGGGGCATATACAACCACTCGTCATTATACTATAATGATAGTATGAGCAGTTTTTTGCAATTGTCAATATACTCGAAGAGTATAACTAGATCCAAAGTAAAGAGTCTTTCCTACTTTTCTGTTATGCTTTCATAGGATTTTTTTTAGTTGATGGTTAGGTTAACTCACGGATCATCTCCTACTTTTTAGGAAAATTCATTTAAAGGGTATAGAATAAGAATAGATTAATAAAAAAGAATAGATTAATAAAAGGGATTCTATATTAGCTCAGTAGAGGTGGTGATTTGATTGATCTAACAGGAAAAAGAGTCCAATTTGATTTCTTTTTTGCAATTTACACTCCGTGCTTTGCTTAGTGTTCAGACTAAAAATGCATGCACCCCGCACTAAGTCATAAAATTGAAGAAAAAATAGAGAAATTTTTAAAAACAAAGAAAAAAAAGAGGAATAAATAATAAA-TTTAGTAG-AAAAGTAC-TTTATC-GG-ATTCG-AACCGA-T-GACT-TACG-TC-TTAGCG-C-AGCA-TTACTC-CACTACC-AAATTTAAAAG--CCC--TTTATCGGA--TTT---GAACCGA
^PMA_15    ?????????????????????????????????????????????????????????????????????????????????ATACCC--ACATACG-ATATGT-GGGTATAGTG-ACAGA-GACAT-AACTAGTATGTCGCGATTTTTATCGCAAAAAATGGATGATAATCCCCCTTTCAATAAGAAAAGGTCAAATTAGTTCATATTCACGAAGCCCTAGATTTTTGGGCCGAGCTGGATTTGAACCAGCGTAGACATATCGTCAACGAATTTACAGTCCGTCCCCATTAACCACTCGGGCATCGACCCAGGAAGAATTTATTCTAGGATTTTTGATAATCTACGATTAACCTCCTTTCATAATACTCCCTACCCCCAGGGGAAGTCGAATCCCCGCTGCCTCCTTGAAAGAGAGATGTCCTGAACC-------------------ACTAGACGATAGGGGCATATACAACCACTCGTCATTATACTATAATGATAGTATGAGCAGTTTTTTGCAATTGTCAATATACTCGAAGAGTATAACTAGATCCAAAGTAAAGAGTCTTTCCTACTTTTCTGTTATGCTTTCATAGGATTTTTTTTAGTTGATGGTTAGGTTAACTCACGGATCATCTCCTACTTTTTAGGAAAATTCATTTAAAGGGTATAGAATAAGAATAGATTAATAAAAAAGAATAGATTAATAAAAGGGATTCTATATTAGCTCAGTAGAGGTGGTGATTTGATTGATCTAACAGGAAAAAGAGTCCAATTTGATTTCTTTTT?GCAATTT?CACTCCGTGCTTTGCTTAGTGTTCAGACTAAAAATGCATGCACCCCGCA?TAAGTCATAAAATTGAAGAAAAAATAGAGAAA-TTTTAAAAACAAAGAAAAAAAAGAGGAATA?????????????????????????????????????????????????????????????????????????????????????????????????????????????????????????????????????????
^PMA_17    ?????????????????????????????????????????????????????????????????????????????????????????????????????????????????????????????????CTAGTATGTCGCGATTTTTATCGCAAAAAATGGATGATAATCCCCCTTTCAATAAGAAAAGGTCAAATTAGTTCATATTCACGAAGCCCTAGATTTTTGGGCCGAGCTGGATTTGAACCAGCGTAGACATATCGTCAACGAATTTACAGTCCGTCCCCATTAACCACTCGGGCATCGACCCAGGAAGAATTTATTCTAGGATTTTTGATAATCTACGATTAACCTCCTTTCATAATACTCCCTACCCCCAGGGGAAGTCGAATCCCCGCTGCCTCCTTGAAAGAGAGATGTCCTGAACC-------------------ACTAGACGATAGGGGCATATACAACCACTCGTCATTATACTATAATGATAGTATGAGCAGTTTTTTGCAATTGTCAATATACTCGAAGAGTATAACTAGATCCAAAGTAAAGAGTCTTTCCTACTTTTCTGTTATGCTTTCATAGGATTTTTTTTAGTTGATGGTTAGGTTAACTCACGGATCATCTCCTACTTTTTAGGAAAATTCATTTAAAGGGTATAGAATAAGAATAGATTAATAAAAAAGAATAGATTAATAAAAGGGATTCTATATTAGCTCAGTAGAGGTGGTGATTTGATTGATCTAACAGGAAAAAGAGTCCAATTTGATTTCTTTTTTGCAATTTACACTCCGTGCTTTGCTTAGTGTTCAGACTAAAAATGCATGCACCCCGCA?TAAGTCATAAAATTGAAGAAAAAATAGAGAAATTTTTAAAAACAAAGAAAAAAAAGAGGAATAAATAATAAA-ATTAGTAG-AAAAGTAC-TTTATC-GG-ATTCG-AACCGA-T-GACT-TTTT-TT-TTAGCG-C-AGCA-TTACTC-CACTACCAAA????????????????????????????????????????
^PMA_5     ??????????????????????????????????????????????????????????????????????????????TACATACCC--ACATACG-ATATGT-GGGTATAGTG-AGAGAAGACAT-AACTAGTATGTCGCGATTTTTATCGCAAAAAATGGATGATAATCCCCCTTTCAATAAGAAAAGGTCAAATTAGTTCATATTCACGAAGCCCTAGATTTTTGGGCCGAGCTGGATTTGAACCAGCGTAGACATATCGTCAACGAATTTACAGTCCGTCCCCATTAACCACTCGGGCATCGACCCAGGAAGAATTTCTTCTAGGATTTTTGATAATCTACGATTAACCTCCTTTCATAATACTCCCTACCCCCAGGGGAAGTCGAATCCCCGCTGCCTCCTTGAAAGAGAGATGTCCTGAACC-------------------ACTAGACGATAGGGGCATATACAACCACTCGTCATTATACTATAATGATAGTATGAGCAGTTTTTTGCAATTGTCAATATACTCGAAGAGTATAACTAGATCCAAAGTAAAGAGTCTTTCCTACTTTTCTGTTATGCTTTCATAGGATTTTTTTTAGTTGATGGTTAGGTTAACTCACGGATCATCTCCTACTTTTTAGGAAAATTCATTTAAAGGGTATAGAATAAGAATAGATTAATAAAAAAGAATAGATTAATAAAAGGGATTCTATATTAGCTCAGTAGAGGTGGTGATTTGATTGATCTAACAGGAAAAAGAGTCCAATTTGATTTCTTTTTTGCAATTTACACTCCGTGCTTTGCTTAGTGTTCAGACTAAAAATGCATGCACCCCGCACTAAGTCAT?AAATTGAAGA?????????????????????????????????????????????????????????????????????????????????????????????????????????????????????????????????????????????????????????????????????????????????????
^PMA_7     ?????????????????????????????????????GGTTGTG-GTACTC-TAAGAAATAG-ATG--AAAAAAG-ACTACATACCC--ACATACG-ATATGT-GGGTATAGTG-AGAG?AGACAT-AACTAGTATGTCGCGATTTTTATCGCAAAAAATGGATGATAATCCCCCTTTCAATAAGAAAAGGTCAAATTAGTTCATATTCACGAAGCCCTAGATTTTTGGGCCGAGCTGGATTTGAACCAGCGTAGACATATCGTCAACGAATTTACAGTCCGTCCCCATTAACCACTCGGGCATCGACCCAGGAAGAATTTATTCTAGGATTTTTGATAATCTACGATTAACCTCCTTTCATAATACTCCCTACCCCCAGGGGAAGTCGAATCCCCGCTGCCTCCTTGAAAGAGAGATGTCCTGAACC-------------------ACTAGACGATAGGGGCATATACAACCACTCGTCATTATACTATAATGATAGTATGAGCAGTTTTTTGCAATTGTCAATATACTCGAAGAGTATAACTAGATCCAAAGTAAAGAGTCTTTCCTACTTTTCTGTTATGCTTTCATAGGATTTTTTTTAGTTGATGGTTAGGTTAACTCACGGATCATCTCCTACTTTTTAGGAAAATTCATTTAAAGGGTATAGAATAAGAATAGATTAATAAAAAAGAATAGATTAATAAAAGGGATTCTATATTAGCTCAGTAGAGGTGGTGATTTGATTGATCTAACAGGAAAAAGAGTCC?ATTTGATTTCTTTTTTGCAATTTACACTCCGTGCTTTGCTTAGTGTTCAGACTAAAAATGCATGCACCCCGCACTAAGTCATAAAATTGAAGAAAAAATAGAGAAATTTTTAAAAACAAAGAA?AAAAAGAGGAATAA???ATAAA-TTTAGTAG-?AAAGTAC?TTTATC-GG-ATTCG-AACCGA-T-GACT-TACG-TC-TTAGCG-C-AGCA-TTACTC-CACTACC--AAATTAAAAG---CC--TTTATCGGA--TTT---GAACCGA
^PMA_9     ??????GTGGAA--CCATAAGAAGAG---TCGA-TTCGGTTGTG-GTACTC-TAAGAAATAG-ATG-AAACATAT-ACTACATACCC--ACATACG-ATATGT-GGGTATAG?G-A?AGT-GACAT-AACTAGTATGTCGCGATTTTTATCGCAAAAAATGGATGATAATCCCCCTTTCAATAAGAAAAGGTCAAATTAGTTCATATTCACGAAGCCCTAGATTTTTGGGCCGAGCTGGATTTGAACCAGCGTAGACATATCGTCAACGAATTTACAGTCCGTCCCCATTAACCACTCGGGCATCGACCCAGGAAGAATTTCTTCTAGGATTTTTGATAATCTACGATTAACCTCCTTTCATAATACTCCCTACCCCCAGGGGAAGTCGAATCCCCGCTGCCTCCTTGAAAGAGAGATGTCCTGAACC-------------------ACTAGACGATAGGGGCATATACAACCACTCGTCATTATACTATAATGATAGTATGAGCAGTTTTTTGCAATTGTCAATATACTCGAAGAGTATAACTAGATCCAAAGTAAAGAGTCTTTCCTACTTTTCTGTTATGCTTTCATAGGATTTTTTTTAGTTGATGGTTAGGTTAACTCACGGATCATCTCCTACTTTTTAGGAAAATTCATTTAAAGGGTATAGAATAAGAATAGATTAATAAAAAAGAATAGATTAATAAAAGGGATTCTATATTAGCTCAGTAGAGGTGGTGATTTGATTGATCTAACAGGA?AAAGAGTCCAATTTGATTTCTTTTTTGCAATTTACACTC?GTGCTTTGCTTAGTGTTCAGACTAAAAATGCATGCACCCCGCACTAAGTCAT?AAATTGAAGAAAAAATAGAGAAATTTTTAAAAAC?AAGAAAAAAAAGAGGAATAAATAATAAA-TTTAGTAG-AAAAGTAC-?TTATC-GGA?TTCG-AACCGA-T-GACT-TACG-TC-TTA?CG-C-AGCA-TTACTC-CACTACC--AATTT?AAAG--CCC--TTTATCGGA--TTT---GAACCGA
^BRA_1     ????????TGGA--CCATAAGAAGAG---TCGA-TTCGGTTGTG-GTACTC-TAAGAAATAG-ATG-AATCATAT-ACTACATACCC--ACATACG-ATATGT-GGGTATAGTG-AGAGT-GACAT-AACTAGTATGTCGCGATTTTTATCGCAAAAAATGGATGATAATCCCCCTTTCAATAAGAAAAGGTCAAATTAGTTCATATTCACGAAGCCCTAGATTTTTGGGCCGAGCTGGATTTGAACCAGCGTAGACATATCGTCAACGAATTTACAGTCCGTCCCCATTAACCACTCGGGCATCGACCCAGGAAGAATTTATTCTAGGATTTTTGATAATCTACGATTAACCTCCTTTCATAATACTCCCTACCCCCAGGGGAAGTCGAATCCCCGCTGCCTCCTTGAAAGAGAGATGTCCTGAACCACTAGACGATAGGGGCATTACTAGACGATAGGGGCATATACAACCACTCGTCATTATACTATAATGATAGTATGAGCAGTTTTTTGCAATTGTCAATATACTCGAAGAGTATAACTAGATCCAAAGTAAAGAGTCTTTCCTACTTTTCTGTTATGCTTTCATAGGATTTTTTTTAGTTGATGGTTAGGTTAACTCACGGATCATCTCCTACTTTTTAGGAAAATTCATTTAAAGGGTATAGAATAAGAATAGATTAATAAAA------------------GGGATTCTATATTAGCTCAGTAGAGGTGGTGATTTGATTGATCTAACAGGAAAAAGAGTCCAATTTGATTTCTTTTTTGCAATTTACACTCCGTGCTTTGCTTAGTGTTCAGACTAAAAATGCATGCACCCCGCACTAAGTCATAAAATTGAAGAAAAAATAGAGAAATTTTTAAAAACAAAGAAAAAAAAGAGGAATAAATAATAAA-TTTAGTAG-AAAAGTAC-TTTATC-GG-ATTCG-AACCGA-T-GACT-TACG-TC-TTAGCG-C-AGCA-TTACTC-CACTACC-AAATTTAAAAG--CCC--TTTATCGGA---TT---GAACCG?
^BRA_2     ????????TGGA--CCATAAGAAGAG---TCGCATTCGGTTGTG-GTACTC-TAAGAAATAG-ATG-AAACATAT-ACTACATACCC--ACATACG-ATATGT-GGGTATAGTG-ATATT-GACAT-AACTAGTATGTCGCGATTTTTATCGCAAAAAATGGATGATAATCCCCCTTTCAATAAGAAAAGGTCAAATTAGTTCATATTCACGAAGCCCTAGATTTTTGGGCCGAGCTGGATTTGAACCAGCGTAGACATATCGTCAACGAATTTACAGTCCGTCCCCATTAACCACTCGGGCATCGACCCAGGAAGAATTTATTCTAGGATTTTTGATAATCTACGATTAACCTCCTTTCATAATACTCCCTACCCCCAGGGGAAGTCGAATCCCCGCTGCCTCCTTGAAAGAGAGATGTCCTGAACCACTAGACGATAGGGGCATTACTAGACGATAGGGGCATATACAACCACTCGTCATTATACTATAATGATAGTATGAGCAGTTTTTTGCAATTGTCAATATACTCGAAGAGTATAACTAGATCCAAAGTAAAGAGTCTTTCCTACTTTTCTGTTATGCTTTCATAGGATTTTTTTTAGTTGATGGTTAGGTTAACTCACGGATCATCTCCTACTTTTTAGGAAAATTCATTTAAAGGGTATAGAATAAGAATAGATTAATAAAA------------------GGGATTCTATATTAGCTCAGTAGAGGTGGTGATTTGATTGATCTAACAGGAAAAAGAGTCCAATTTGATTTCTT??????????????????????????????????????????????????????????????????????????????????????????????????????????????????????????????????????????????????????????????????????????????????????????????????????????????????????????????????????????????????????????????????????
^BRA_4     ?TTTTTAGTGGA--CCATAAGAAGAG---TCGA-TTCGGTTGTG-GTACTC-TAAGAAATAG-ATG-AATCATAT-ACTACATACCC--ACATACG-ATATGT-GGGTATAGTG-AGAGT-GACAT-AACTAGTATGTCGCGATTTTTATCGCAAAAAATGGATGATAATCCCCCTTTCAATAAGAAAAGGTCAAATTAGTTCATATTCACGAAGCCCTAGATTTTTGGGCCGAGCTGGATTTGAACCAGCGTAGACATATCGTCAACGAATTTACAGTCCGTCCCCATTAACCACTCGGGCATCGACCCAGGAAGAATTTATTCTAGGATTTTTGATAATCTACGATTAACCTCCTTTCATAATACTCCCTACCCCCAGGGGAAGTCGAATCCCCGCTGCCTCCTTGAAAGAGAGATGTCCTGAACCACTAGACGATAGGGGCATTACTAGACGATAGGGGCATATACAACCACTCGTCATTATACTATAATGATAGTATGAGCAGTTTTTTGCAATTGTCAATATACTCGAAGAGTATAACTAGATCCAAAGTAAAGAGTCTTTCCTACTTTTCTGTTATGCTTTCATAGGATTTTTTTTAGTTGATGGTTAGGTTAACTCACGGATCATCTCCTACTTTTTAGGAAAATTCATTTAAAGGGTATAGAATAAGAATAGATTAATAAAA------------------GGGATTCTATATTAGCTCAGTAGAGGTGGTGATTTGATTGATCTAACAGGAAAAAGAGTCCAATTTGATTTCTTTTTTGCAATTTACACTCCGTGCTTTGCTTAGTGTTCAGACTAAAAATGCATGCACCCCGCACTAAGTCATAAAATTGAAGAAAAAATAGAGAAATTTTTAAAAACAAAGAAAAAAAAGAGGAATAAATAATAAA-TTTAGTAG-AAAAGTAC-TTTATC-GG-ATTCG-AACCGA-T-GACT-TACG-T?--TAGCG-C-AGCA-TTACTC-CACTACC-AAATTTAAAAG--CCC--TTTATCGGA???????????????
^PSA_1     ????????????????????????????????????????????????????TAAGAAATAG-ATG-AATCATAT-ACTACATACCC--ACATACG-ATATGT-GGGTATAGTGAGGAGT-GACAT-AACTAGTATGTCGCGATTTTTATCGCAAAAAATGGATGATAATCCCCCTTTCAATAAGAAAAGGTCAAATTAGTTCATATTCACGAAGCCCTAGATTTTTGGGCCGAGCTGGATTTGAACCAGCGTAGACATATCGTCAACGAATTTACAGTCCGTCCCCATTAACCACTCGGGCATCGACCCAGGAAGAATTTATTCTAGGATTTTTGATAATCTACGATTAACCTCCTTTCATAATACTCCCTACCCCCAGGGGAAGTCGAATCCCCGCTGCCTCCTTGAAAGAGAGATGTCCTGAACC-------------------ACTAGACGATAGGGGCATATACAACCACTCGTCATTATACTATAATGATAGTATGAGCAGTTTTTTGCAATTGTCAATATACTCGAAGAGTATAACTAGATCCAAAGTAAAGAGTCTTTCCTACTTTTCTGTTATGCTTTCATAGGATTTTTTTTAGTTGATGGTTAGGTTAACTCACGGATCATCTCCTACTTTTTAGGAAAATTCATTTAAAGGGTATAGAATAAGAATAGATTAATAAAAAAGAATAGATTAATAAAAGGGATTCTATATTAGCTCAGTAGAGGTGGTGATTTGATTGATCTAACAGGAAAAAGAGTCCAATTTGATTTCTTTTTTGCAATTTACACTCCGTGCTTTGCTTAGTGTTCAGACTAAAAATGCATGCACCCCGCACTAAGTCATAAAATTGAAGAAAAAATAGAGAAATTTTTAAAAACAAAGAAAAAAAAGAGGAATAAATAATTTA-TTTAGTAG-AAAAGTAC-TTTATC-GG-ATTCG-AACCG????????????????????????????????????????????????????????????????????????????????????????
^PSA_10    ???TTAGGTGGA--CCATAAGAAGAG---TCGA-TTCGGTTGTG-GTACTC-TAAGAAATAG-ATG-AATCATAT-ACTACATACCC--ACATACG-ATATGT-GGGTATAGTG-AGAGT-GACAT-AACTAGTATGTCGCGATTTTTATCGCAAAAAATGGATGATAATCCCCCTTTCAATAAGAAAAGGTCAAATTAGTTCATATTCACGAAGCCCTAGATTTTTGGGCCGAGCTGGATTTGAACCAGCGTAGACATATCGTCAACGAATTTACAGTCCGTCCCCATTAACCACTCGGGCATCGACCCAGGAAGAATTTATTCTAGGATTTTTGATAATCTACGATTAACCTCCTTTCATAATACTCCCTACCCCCAGGGGAAGTCGAATCCCCGCTGCCTCCTTGAAAGAGAGATGTCCTGAACC-------------------ACTAGACGATAGGGGCATATACAACCACTCGTCATTATACTATAATGATAGTATGAGCAGTTTTTTGCAATTGTCAATATACTCGAAGAGTATAACTAGATCCAAAGTAAAGAGTCTTTCCTACTTTTCTGTTATGCTTTCATAGGATTTTTTTTAGTTGATGGTTAGGTTAACTCACGGATCATCTCCTACTTTTTAGGAAAATTCATTTAAAGGGTATAGAATAAGAATAGATTAATAAAAAAGAATAGATTAATAAAAGGGATTCTATATTAGCTCAGTAGAGGTGGTGATTTGATTGATCTAACAGGAAAAAGAGTCCAATTTGATTTCTTTTTTGCAATTTACACTCCGTGCTTTGCTTAGTGTTCAGACTAAAAATGCATGCACCTCGCACTAAGTCATAAAATTGAAGAAAAAATAGAGAAATTTTTAAAAACAAAGAAAAAAAAGAGGAATAAATAATAAATTTTAGTAG-AAAAGTAC-TTTATC-GG-ATTCG-AACCGA-T-GACTTTACG-TC-TTAGCG-C-AGCA-TTACTC-CACTACC-AAATTT??AAG--CCC-TTTTATCGGA---TT---?AACCGA
^PSA_13    TTTTAAAGTGGAACCCATAAGAAGAG---TCGA-TTCGGTTGTG-GTACTC-TAAGAAATAG-ATG-AATCATAT-ACTACATACCC--ACATACG-ATATGT-GGGTATAGTG-AGAGT-GACAT-AACTAGTATGTCGCGATTTTTATCGCAAAAAATGGATGATAATCCCCCTTTCAATAAGAAAAGGTCAAATTAGTTCATATTCACGAAGCCCTAGATTTTTGGGCCGAGCTGGATTTGAACCAGCGTAGACATATCGTCAACGAATTTACAGTCCGTCCCCATTAACCACTCGGGCATCGACCCAGGAAGAATTTATTCTAGGATTTTTGATAATCTACGATTAACCTCCTTTCATAATACTCCCTACCCCCAGGGGAAGTCGAATCCCCGCTGCCTCCTTGAAAGAGAGATGTCCTGAACC-------------------ACTAGACGATAGGGGCATATACAACCACTCGTCATTATACTATAATGATAGTATGAGCAGTTTTTTGCAATTGTCAATATACTCGAAGAGTATAACTAGATCCAAAGTAAAGAGTCTTTCCTACTTTTCTGTTATGCTTTCATAGGATTTTTTTTAGTTGATGGTTAGGTTAACTCACGGATCATCTCCTACTTTTTAGGAAAATTCATTTAAAGGGTATAGAATAAGAATAGATTAATAAAAAAGAATAGATTAATAAAAGGGATTCTATATTAGCTCAGTAGAGGTGGTGATTTGATTGATCTAACAGGAAAAAGAGTCCAATTTGATTTCTTTTTTGCAATTTACACTCCGTGCTTTGCTTAGTGTTCAGACTAAAAATGCATGCACCCCGCACTAAGTCATAAAATTGAAGAAAAAATAGAGAAATTTTTAAAAACAAAGAAAAAAAAGAGGAATAAATAATAAA-TTTAGTAG-AAAAGTAC-TTTATC-GG-ATTCG-AACCGA-T-GACT-TACG-TC-TTAGCG-C-AGCA-TTACTC-CACTACC-AAATTT????????????????????????????????????
^PSA_17    ATTTTAAGTGGAACCCATAAGAAGAG---TCGATTCG?GTTGTG-GTACTC-TAAGAAATAG-ATG-AATCATAT-ACTACATACCC--ACATACG-ATATGT-GGGTATAGTG-AGAGT-GACAT-AACTAGTATGTCGCGATTTTTATCGCAAAAAATGGATGATAATCCCCCTTTCAATAAGAAAAGGTCAAATTAGTTCATATTCACGAAGCCCTAGATTTTTGGGCCGAGCTGGATTTGAACCAGCGTAGACATATCGTCAACGAATTTACAGTCCGTCCCCATTAACCACTCGGGCATCGACCCAGGAAGAATTTATTCTAGGATTTTTGATAATCTACGATTAACCTCCTTTCATAATACTCCCTACCCCCAGGGGAAGTCGAATCCCCGCTGCCTCCTTGAAAGAGAGATGTCCTGAACC-------------------ACTAGACGATAGGGGCATATACAACCACTCGTCATTATACTATAATGATAGTATGAGCAGTTTTTTGCAATTGTCAATATACTCGAAGAGTATAACTAGATCCAAAGTAAAGAGTCTTTCCTACTTTTCTGTTATGCTTTCATAGGATTTTTTTTAGTTGATGGTTAGGTTAACTCACGGATCATCTCCTACTTTTTAGGAAAATTCATTTAAAGGGTATAGAATAAGAATAGATTAATAAAAAAGAATAGATTAATAAAAGGGATTCTATATTAGCTCAGTAGAGGTGGTGATTTGATTGATCTAACAGGAAAAAGAGTCCAATTTGATTTCTTTTTTGCAATTTACACTCCGTGCTTTGCTTAGTGTTCAGACTAAAAATGCATGCACCTCGCACTAAGTCATAAAATTGAAGAAAAAATAGAGAAATTTTTAAAAACAAAGAAAAAAAAGAGGAATAAATAATAAA-TTTAGTAG-AAAAGTAC-TTTATC-GG-ATTCG-AACCGA-T-GACT-TACG-TC-TTAGCG-C-AGCA-TTACTC-CACTACC-AAATTTAAAAG--CCC--TTTATCGGA---TT---GAACCGA
^PSA_18    TTTAAAGTGGAA--CCATAAGAAGAG---TCGA-TTCGGTTGTG-GTACTC-TAAGAAATAG-ATG?AATCATAT-ACTACATACCC--ACATACG-ATATGT-GGGTATAGTG-AGAGT-GACAT-AACTAGTATGTCGCGATTTTTATCGCAAAAAATGGATGATAATCCCCCTTTCAATAAGAAAAGGTCAAATTAGTTCATATTCACGAAGCCCTAGATTTTTGGGCCGAGCTGGATTTGAACCAGCGTAGACATATCGTCAACGAATTTACAGTCCGTCCCCATTAACCACTCGGGCATCGACCCAGGAAGAATTTATTCTAGGATTTTTGATAATCTACGATTAACCTCCTTTCATAATACTCCCTACCCCCAGGGGAAGTCGAATCCCCGCTGCCTCCTTGAAAGAGAGATGTCCTGAACC-------------------ACTAGACGATAGGGGCATATACAACCACTCGTCATTATACTATAATGATAGTATGAGCAGTTTTTTGCAATTGTCAATATACTCGAAGAGTATAACTAGATCCAAAGTAAAGAGTCTTTCCTACTTTTCTGTTATGCTTTCATAGGATTTTTTTTAGTTGATGGTTAGGTTAACTCACGGATCATCTCCTACTTTTTAGGAAAATTCATTTAAAGGGTATAGAATAAGAATAGATTAATAAAAAAGAATAGATTAATAAAAGGGATTCTATATTAGCTCAGTAGAGGTGGTGATTTGATTGATCTAACAGGAAAAAGAGTCCAATTTGATTTCTTTTTTGCAATTTACACTCCGTGCTTTGCTTAGTGTTCAGACTAAAAATGCATGCACCTCGCACTAAGTCATAAAATTGAAGAAAAAATAGAGAAATTTTTAAAAACAAAGAAAAAAAAGAGGAATAAATAATAAA-TTTAGTAG?AAAAGTAC-TTTATC-GG-ATTCG-AACCGA-T-GAACTACCG-TC-TTAGCG-C-AGCA-TTACTC-CACTACCAAATTTAA?AAG--CCC--TTTATCGGA?TTTG---AACCCGA
^PSA_2     TTTTAAGTGGAC--CCATAAGAAGAG---TCGA-TTCGGTTGTG-GTACTC-TAAGAAATAG-ATG-AATCATAT-ACTACATACCC--ACATACG-ATATGT-GGGTATAGTG-AGAGT-GACAT-AACTAGTATGTCGCGATTTTTATCGCAAAAAATGGATGATAATCCCCCTTTCAATAAGAAAAGGTCAAATTAGTTCATATTCACGAAGCCCTAGATTTTTGGGCCGAGCTGGATTTGAACCAGCGTAGACATATCGTCAACGAATTTACAGTCCGTCCCCATTAACCACTCGGGCATCGACCCAGGAAGAATTTATTCTAGGATTTTTGATAATCTACGATTAACCTCCTTTCATAATACTCCCTACCCCCAGGGGAAGTCGAATCCCCGCTGCCTCCTTGAAAGAGAGATGTCCTGAACC-------------------ACTAGACGATAGGGGCATATACAACCACTCGTCATTATACTATAATGATAGTATGAGCAGTTTTTTGCAATTGTCAATATACTCGAAGAGTATAACTAGATCCAAAGTAAAGAGTCTTTCCTACTTTTCTGTTATGCTTTCATAGGATTTTTTTTAGTTGATGGTTAGGTTAACTCACGGATCATCTCCTACTTTTTAGGAAAATTCATTTAAAGGGTATAGAATAAGAATAGATTAATAAAAAAGAATAGATTAATAAAAGGGATTCTATATTAGCTCAGTAGAGGTGGTGATTTGATTGATCTAACAGGAAAAAGAGTCCAATTTGATTTCTTTTTTGCAATTTACACTCCGTGCTTTGCTTAGTGTTCAGACTAAAAATGCATGCACCTCGCACTAAGTCATAAAATTGAAGAAAAAATAGAGAAATTTTTAAAAACAAAGAAAAAAAAGAGGAATAAATAATAAA-TTTAGTAG-AAAAGTAC-TTTATC-GG-ATTCG-AACCGA-T-GACT-TACG-TC-TTAGCG-C-AGCA-TTACTC-CACTACC-AAATTTAAAAG--CCC--TTTATCGGA???????????????
^PSA_4     TTTTAAGTGGAA--CCATAAGAAGAG---TCGA-TTCGGTTGTG-GTACTC-TAAGAAATAG-ATG-AATCATAT-ACTACATACCC--ACATACG-ATATGT-GGGTATAGTG-AGAGT-GACAT-AACTAGTATGTCGCGATTTTTATCGCAAAAAATGGATGATAATCCCCCTTTCAATAAGAAAAGGTCAAATTAGTTCATATTCACGAAGCCCTAGATTTTTGGGCCGAGCTGGATTTGAACCAGCGTAGACATATCGTCAACGAATTTACAGTCCGTCCCCATTAACCACTCGGGCATCGACCCAGGAAGAATTTATTCTAGGATTTTTGATAATCTACGATTAACCTCCTTTCATAATACTCCCTACCCCCAGGGGAAGTCGAATCCCCGCTGCCTCCTTGAAAGAGAGATGTCCTGAACC-------------------ACTAGACGATAGGGGCATATACAACCACTCGTCATTATACTATAATGATAGTATGAGCAGTTTTTTGCAATTGTCAATATACTCGAAGAGTATAACTAGATCCAAAGTAAAGAGTCTTTCCTACTTTTCTGTTATGCTTTCATAGGATTTTTTTTAGTTGATGGTTAGGTTAACTCACGGATCATCTCCTACTTTTTAGGAAAATTCATTTAAAGGGTATAGAATAAGAATAGATTAATAAAAAAGAATAGATTAATAAAAGGGATTCTATATTAGCTCAGTAGAGGTGGTGATTTGATTGATCTAACAGGAAAAAGAGTCCAATTTGATTTCTTTTTTGCAATTTACACTCCGTGCTTTGCTTAGTGTTCAGACTAAAAATGCATGCACCTCGCACTAAGTCATAAAATTGAAGAAAAAATAGAGAAATTTTTAAAAACAAAGAAAAAAAAGAGGAATAAATAATAAA-TTTAGTAG-AAAAGTAC-TTTATC-GG-ATTCG-AACCGA-T-GACT-TACG-TC-TTAGCG-C-AGCA-TTACTC-CACTACC-AAATTTAAAAG--CCC--TTTATCGGA---TT---GA?????
^PSA_5     ????AGGTGGAA--CCATAAGAAGAG---TCGA-TTCGGTTGTG-GTACTC-TAAGAAATAG-ATG-AATCATAT-ACTACATACCC--ACATACG-ATATGT-GGGTATAGTG-AGAGT-GACAT-AACTAGTATGTCGCGATTTTTATCGCAAAAAATGGATGATAATCCCCCTTTCAATAAGAAAAGGTCAAATTAGTTCATATTCACGAAGCCCTAGATTTTTGGGCCGAGCTGGATTTGAACCAGCGTAGACATATCGTCAACGAATTTACAGTCCGTCCCCATTAACCACTCGGGCATCGACCCAGGAAGAATTTATTCTAGGATTTTTGATAATCTACGATTAACCTCCTTTCATAATACTCCCTACCCCCAGGGGAAGTCGAATCCCCGCTGCCTCCTTGAAAGAGAGATGTCCTGAACC-------------------ACTAGACGATAGGGGCATATACAACCACTCGTCATTATACTATAATGATAGTATGAGCAGTTTTTTGCAATTGTCAATATACTCGAAGAGTATAACTAGATCCAAAGTAAAGAGTCTTTCCTACTTTTCTGTTATGCTTTCATAGGATTTTTTTTAGTTGATGGTTAGGTTAACTCACGGATCATCTCCTACTTTTTAGGAAAATTCATTTAAAGGGTATAGAATAAGAATAGATTAATAAAAAAGAATAGATTAATAAAAGGGATTCTATATTAGCTCAGTAGAGGTGGTGATTTGATTGATCTAACAGGAAAAAGAGTCCAATTTGATTTCTTTTTTGCAATTTACACTCCGTGCTTTGCTTAGTGTTCAGACTAAAAATGCATGCACCTCGCACTAAGTCATAAAATTGAAGAAAAAATAGAGAAATTTTTAAAAACAAAGAAAAAAAAGAGGAATAAATAATAAATTTTAGTAG-AAAAGTACT?TTATC-GG-ATTCG-AACCGA-T-GACT-TAC?GTCTTTAGCG-C-AGCA-TTACTC-CACTACCAAATTTTAAAAG--CCC--TTTATCGGA---TT---GAACCGA
^PSA_6     TTTTTAGTGG?A--CCATAAGAAGAG---TCGA-TTCGGTTGTG-GTACTC-TAAGAAATAG-ATG-AATCATAT-ACTACATACCC--ACATACG-ATATGT-GGGTATAGTG-AGAGT-GACAT-AACTAGTATGTCGCGATTTTTATCGCAAAAAATGGATGATAATCCCCCTTTCAATAAGAAAAGGTCAAATTAGTTCATATTCACGAAGCCCTAGATTTTTGGGCCGAGCTGGATTTGAACCAGCGTAGACATATCGTCAACGAATTTACAGTCCGTCCCCATTAACCACTCGGGCATCGACCCAGGAAGAATTTATTCTAGGATTTTTGATAATCTACGATTAACCTCCTTTCATAATACTCCCTACCCCCAGGGGAAGTCGAATCCCCGCTGCCTCCTTGAAAGAGAGATGTCCTGAACC-------------------ACTAGACGATAGGGGCATATACAACCACTCGTCATTATACTATAATGATAGTATGAGCAGTTTTTTGCAATTGTCAATATACTCGAAGAGTATAACTAGATCCAAAGTAAAGAGTCTTTCCTACTTTTCTGTTATGCTTTCATAGGATTTTTTTTAGTTGATGGTTAGGTTAACTCACGGATCATCTCCTACTTTTTAGGAAAATTCATTTAAAGGGTATAGAATAAGAATAGATTAATAAAAAAGAATAGATTAATAAAAGGGATTCTATATTAGCTCAGTAGAGGTGGTGATTTGATTGATCTAACAGGAAAAAGAGTCCAATTTGATTTCTTTTTTGCAATTTACACTCCGTGCTTTGCTTAGTGTTCAGACTAAAAATGCATGCACCTCGCACTAAGTCATAAAATTGAAGAAAAAATAGAGAAATTTTTAAAAACAAAG?AAAAAAAGAGGAATAAATAATAAA-TTTAGTAG-AAAAGTAC-TTTATC-GG-ATTCG-AACCGA-T-GACT-TACG-TC-TTAGCG-C-AGCA-TTACTC-CACTACC-AAATTTAAAAG--CCC--TTTATCGGA---TT??????????
^PSA_7     TTTTAAGTGGAAC-?CATAAGAAGAG---TCGA-TTCGGTTGTG-GTACTC-TAAGAAATAG-ATG-AATCATAT-ACTACATACCC--ACATACG-ATATGT-GGGTATAGTG-AGAGT-GACAT-AACTAGTATGTCGCGATTTTTATCGCAAAAAATGGATGATAATCCCCCTTTCAATAAGAAAAGGTCAAATTAGTTCATATTCACGAAGCCCTAGATTTTTGGGCCGAGCTGGATTTGAACCAGCGTAGACATATCGTCAACGAATTTACAGTCCGTCCCCATTAACCACTCGGGCATCGACCCAGGAAGAATTTATTCTAGGATTTTTGATAATCTACGATTAACCTCCTTTCATAATACTCCCTACCCCCAGGGGAAGTCGAATCCCCGCTGCCTCCTTGAAAGAGAGATGTCCTGAACC-------------------ACTAGACGATAGGGGCATATACAACCACTCGTCATTATACTATAATGATAGTATGAGCAGTTTTTTGCAATTGTCAATATACTCGAAGAGTATAACTAGATCCAAAGTAAAGAGTCTTTCCTACTTTTCTGTTATGCTTTCATAGGATTTTTTTTAGTTGATGGTTAGGTTAACTCACGGATCATCTCCTACTTTTTAGGAAAATTCATTTAAAGGGTATAGAATAAGAATAGATTAATAAAAAAGAATAGATTAATAAAAGGGATTCTATATTAGCTCAGTAGAGGTGGTGATTTGATTGATCTAACAGGAAAAAGAGTCCAATTTGATTTCTTTTTTGCAATTTACACTCCGTGCTTTGCTTAGTGTTCAGACTAAAAATGCATGCACCTCGCACTAAGTCATAAAATTGAAGAAAAAATAGAGAAATTTTTAAAAACAAAGAAAAAAAAGAGGAATAAATAATAAA-TTTAGTAG-AAAAGTAC-TTTATC-GG-ATTCG-AACCGA-T-GACT-TACG-TC-TTAGCG-C-AGCA-TTACTC-CACTACC-AAATTTAAAAG--CCC--TTTATCGGAT??????????????
^PUB_1     ?????????????????????????????????????GGTTGTG-GTACTC-TAAGAAATAG-ATG-AAAAATAT-ACTACATACCC--ACATACG-ATATGT-GGGTATAGTG-AGAGT-GACAT-AACTAGTATGTCGCGATTTTTATCGCAAAAAATGGATGATAATCCCCCTTTCAATAAGAAAAGGTCAAATTAGTTCATATTCACGAAGCCCTAGATTTTTGGGCCGAGCTGGATTTGAACCAGCGTAGACATATCGTCAACGAATTTACAGTCCGTCCCCATTAACCACTCGGGCATCGACCCAGGAAGAATTTATTCTAGGATTTTTGATAATCTACGATTAACCTCCTTTCATAATACTCCCTACCCCCAGGGGAAGTCGAATCCCCGCTGCCTCCTTGAAAGAGAGATGTCCTGAACC-------------------ACTAGACGATAGGGGCATATACAACCACTCGTCATTATACTATAATGATAGTATGAGCAGTTTTTTGCAATTGTCAATATACTCGAAGAGTATAACTAGATCCAAAGTAAAGAGTCTTTCCTACTTTTCTGTTATGCTTTCATAGGATTTTTTTTAGTTGATGGTTAGGTTAACTCACGGATCATCTCCTACTTTTTAGGAAAATTCATTTAAAGGGTATAGAATAAGAATAGATTAATAAAAAAGAATAGATTAATAAAAGGGATTCTATATTAGCTCAGTAGAGGTGGTGATTTGATTGATCTAACAGGAAAAAGAGTCCAATTTGATTTCTTTTTTGCAATTTACACTCCGTGCTTTGCTTAGTGTTCAGACTAAAAATGCATGCACC?CGCACTAAGTCATAAAATTGAAGAAAAAATAGAGAAATTTTTAAAAACAAAGAAAAAAAAGAGGAATAAA??ATAAAATTAAGTAGAAAAAGTAC-TTTATCGGGATTTCG-AACCGA-T-GACTTTACG-TCTTAAGCCGC-AGCA-TTACTC-CACTTACTAAATTTAAAG---CCC--TTTATCGGA----TTTGAACCCGA
^PUB_13_2  TTTTTAGTGGAA--CCATAAGAAGAG---TCGCATTCGGTTGTG-GTACTC-TAAGAAATAG-ATG-AAACATAT-ACTACATACCC--ACATACG-ATATGT-GGGTATAGTG-AGAGT-GACAT-AACTAGTATGTCGCGATTTTTATCGCAAAAAATGGATGATAATCCGCCTTTCAATAAGAAAGGGTCAAATTAGTTCATATTCACGAAGCCCTAGATTTTTGGGCCGAGCTGGATTTGAACCAGCGTAGACATATCGTCAACGAATTTACAGTCCGTCCCCATTAACCACTCGGGCATCGACCCAGGAAGAATTTATTCTAGGATTTTTGATAATCTACGATTAACCTCCTTTCATAATACTCCCTACCCCCAGGGGAAGTCGAATCCCCGCTGCCTCCTTGAAAGAGAGATGTCCTGAACC-------------------ACTAGACGATAGGGGCATATACAACCACTCGTCATTATACTATAATGATAGTATGAGCAGTTTTTTGCAATTGTCAATATACTCGAAGAGTATAACTAGATCCAAAGTAAAGAGTCTTTCCTACTTTTCTGTTATGCTTTCATAGGATTTTTTTTAGTTGATGGTTAGGTTAACTCACGGATCATCTCCTACTTTTTAGGAAAATTCATTTAAAGGGTATAGAATAAGAATAGATTAATAAAA------------------GGGATTCTATATTAGCTCAGTAGAGGTGGTGATTTGATTGATCTAACAGGAAAAAGAGTCCAATTTGATTTCTTTTTTGCAATTTACACTCCGTGCTTTGCTTAGTGTTCAGACTAAAAATGCATGCACCCCGCACTAAGTCATAAAATTGAAGAAAAAATAGAGAAATTTTTAAAAACAAAGAAAAAAAAGAGGAATAAATAATAAA-TTTAGTAG-AAAAGTAC-TTTATC-GG-ATTCG-AACCGA-T-GACT-TACG-TT-TTAGCG-C-AGCA-TTACTC-CACTACC-AAATTTAAAAG--CCC---TTATCGGA---TT---GAACCGA
^PUB_14    ?????????????????????????????????????????????????????????????????????????????????ATACCC--ACATACG-ATATGT-GGGTATAGTG-AGAGT-GACAT-AACTAGTATGTCGCGATTTTTATCGCAAAAAATGGATGATAATCCCCCTTTCAATAAGAAAAGGTCAAATTAGTTCATATTCACGAAGCCCTAGATTTTTGGGCCGAGCTGGATTTGAACCAGCGTAGACATATCGTCAACGAATTTACAGTCCGTCCCCATTAACCACTCGGGCATCGACCCAGGAAGAATTTCTTCTAGGATTTTTGATAATCTACGATTAACCTCCTTTCATAATACTCCCTACCCCCAGGGGAAGTCGAATCCCCGCTGCCTCCTTGAAAGAGAGATGTCCTGAACC-------------------ACTAGACGATAGGGGCATATACAACCACTCGTCATTATACTATAATGATAGTATGAGCAGTTTTTTGCAATTGTCAATATACTCGAAGAGTATAACTAGATCCAAAGTAAAGAGTCTTTCCTACTTTTCTGTTATGCTTTCATAGGATTTTTTTTAGTTGATGGTTAGGTTAACTCACGGATCATCTCCTACTTTTTAGGAAAATTCATTTAAAGGGTATAGAATAAGAATAGATTAATAAAAAAGAATAGATTAATAAAAGGGATTCTATATTAGCTCAGTAGAGGTGGTGATTTGATTGATCTAACAGGAAAAAGAGTCCAATTTGATTTCTTTTTTGCAATTTACACTCCGTGCTTTGCTTAGTGTTCAGACTAAAAATGCATGCACCCCGCACTAAGTCATAAAATTGAAGAAAAAATAGAGAAATTTTTAAAAACAAAGAAAAAAAAGAGGAATAAATAATAAA-TTTAGTAG-AAAAGTAC-TTTATC-GG-ATTCG-AACCGA-T-GACT-TACT-TC-TTAGCG-C-AGCA-TTACTC-CACTACC-AA????????????????????????????????????????
^PUB_2     TTTTAAAGTGGAAC?CATAAGA?GAG---TCGATTTCGGTTGTG-GTACTC-TAAGAAATAG-ATG-AATCATAT-ACTACATACCC--ACATACG-ATATGT-GGGTATAGTG-AGAGT-GACAT-AACTAGTATGTCGCGATTTTTATCGCAAAAAATGGATGATAATCCCCCTTTCAATAAGAAAAGGTCAAATTAGTTCATATTCACGAAGCCCTAGATTTTTGGGCCGAGCTGGATTTGAACCAGCGTAGACATATCGTCAACGAATTTACAGTCCGTCCCCATTAACCACTCGGGCATCGACCCAGGAAGAATTTCTTCTAGGATTTTTGATAATCTACGATTAACCTCCTTTCATAATACTCCCTACCCCCAGGGGAAGTCGAATCCCCGCTGCCTCCTTGAAAGAGAGATGTCCTGAACC-------------------ACTAGACGATAGGGGCATATACAACCACTCGTCATTATACTATAATGATAGTATGAGCAGTTTTTTGCAATTGTCAATATACTCGAAGAGTATAACTAGATCCAAAGTAAAGAGTCTTTCCTACTTTTCTGTTATGCTTTCATAGGATTTTTTTTAGTTGATGGTTAGGTTAACTCACGGATCATCTCCTACTTTTTAGGAAAATTCATTTAAAGGGTATAGAATAAGAATAGATTAATAAAAAAGAATAGATTAATAAAAGGGATTCTATATTAGCTCAGTAGAGGTGGTGATTTGATTGATCTAACAGGAAAAAGAGTCCAATTTGATTTCTTTTTTGCAATTTACACTCCGTGCTTTGCTTAGTGTTCAGACTAAAAATGCATGCACCCCGCACTAAGTCATAAAATTGAAGAAAAAATAGAGAAATTTTTAAAAACAAAGAAAAAAAAGAGGAATAAATAATAAA-TTTAGTAG-AAAAGTAC-TTTATC-GG-ATTCG-AACCGA-T-GACT-TACG-TC-TTAGCG-C-AGCA-TTACTC-CACTACC--AATTTAAAAG--CCC--TTTATCGGGATTTG-----ACCGA
^PUB_3     TTTTTAAGTGGAAACCATAAGAAGAG---TCGA-TTCGGTTGTG-GTACTC-TAAGAAATAG-ATG-AATCATAT-ACTACATACCC--ACATACG-ATATGT-GGGTATAGTG-AGAGT-GACAT-AACTAGTATGTCGCGATTTTTATCGCAAAAAATGGATGATAATCCCCCTTTCAATAAGAAAAGGTCAAATTAGTTCATATTCACGAAGCCCTAGATTTTTGGGCCGAGCTGGATTTGAACCAGCGTAGACATATCGTCAACGAATTTACAGTCCGTCCCCATTAACCACTCGGGCATCGACCCAGGAAGAATTTCTTCTAGGATTTTTGATAATCTACGATTAACCTCCTTTCATAATACTCCCTACCCCCAGGGGAAGTCGAATCCCCGCTGCCTCCTTGAAAGAGAGATGTCCTGAACC-------------------ACTAGACGATAGGGGCATATACAACCACTCGTCATTATACTATAATGATAGTATGAGCAGTTTTTTGCAATTGTCAATATACTCGAAGAGTATAACTAGATCCAAAGTAAAGAGTCTTTCCTACTTTTCTGTTATGCTTTCATAGGATTTTTTTTAGTTGATGGTTAGGTTAACTCACGGATCATCTCCTACTTTTTAGGAAAATTCATTTAAAGGGTATAGAATAAGAATAGATTAATAAAAAAGAATAGATTAATAAAAGGGATTCTATATTAGCTCAGTAGAGGTGGTGATTTGATTGATCTAACAGGAAAAAGAGTCCAATTTGATTTCTTTTTTGCAATTTACACTCCGTGCTTTGCTTAGTGTTCAGACTAAAAATGCATGCACCCCGCACTAAGTCATAAAATTGAAGAAAAAATAGAGAAATTTTTAAAAACAAAGAAAAAAAAGAGGAATAAATAATAAA-TTTAGTAG-AAAAGTAC-TTTATC-GG-ATTCG-AACCGA-T-GACT-TACG-TC-TTAGCG-C-AGCA-TTACTC-CACTACC-AAATTTA?AAG--CCC--TTTATCGGA--TTT---GAACCGA
^PUB_4     ?????????????????TAAGAAGAG---TCGA-TTCGGTTGTG-GTACTC-TAAGAAATAG-ATG-AA-CATAT-ACTACATACCC--ACATACG-ATATGT-GGGTATAGTG-AGAGT-GACAT-AACTAGTATGTCGCGATTTTTATCGCAAAAAATGGATGATAATCCCCCTTTCAATAAGAAAAGGTCAAATTAGTTCATATTCACGAAGCCCTAGATTTTTGGGCCGAGCTGGATTTGAACCAGCGTAGACATATCGTCAACGAATTTACAGTCCGTCCCCATTAACCACTCGGGCATCGACCCAGGAAGAATTTCTTCTAGGATTTTTGATAATCTACGATTAACCTCCTTTCATAATACTCCCTACCCCCAGGGGAAGTCGAATCCCCGCTGCCTCCTTGAAAGAGAGATGTCCTGAACC-------------------ACTAGACGATAGGGGCATATACAACCACTCGTCATTATACTATAATGATAGTATGAGCAGTTTTTTGCAATTGTCAATATACTCGAAGAGTATAACTAGATCCAAAGTAAAGAGTCTTTCCTACTTTTCTGTTATGCTTTCATAGGATTTTTTTTAGTTGATGGTTAGGTTAACTCACGGATCATCTCCTACTTTTTAGGAAAATTCATTTAAAGGGTATAGAATAAGAATAGATTAATAAAAAAGAATAGATTAATAAAAGGGATTCTATATTAGCTCAGTAGAGGTGGTGATTTGATTGATCTAACAGGAAAAAGAGTCCAATTTGATTTCTTTTTTGCAATTTACACTCCGTGCTTTGCTTAGTGTTCAGACTAAAAATGCATGCACCCCGCACTAAGTCATAAAATTGAAGAAAAAATAGAGAAATTTTTAAAAACAAAGAAAAAAAAGAGGAATAAATAATAAA-TTTAGTAG-AAAAGTAC-TTTATC-GG-ATTCG-AACCGA-T-GACT-TACG-TC-TTAGCG-C-AGCA-TTACTC-CACTACC-AAATTTAAAAG--CC???????????????????????????
^PUB_5     ???????????GGACCATAAGAAGAG---TCGA-TTCGGTTGTG-GTACTC-TAAGAAATAG-ATG-AATCATTT-ACTACATACCC--ACATACG-ATATGT-GGGTATAGTG-AGAGT-GACAT-AACTAGTATGTCGCGATTTTTATCGCAAAAAATGGATGATAATCCCCCTTTCAATAAGAAAAGGTCAAATTAGTTCATATTCACGAAGCCCTAGATTTTTGGGCCGAGCTGGATTTGAACCAGCGTAGACATATCGTCAACGAATTTACAGTCCGTCCCCATTAACCACTCGGGCATCGACCCAGGAAGAATTTCTTCTAGGATTTTTGATAATCTACGATTAACCTCCTTTCATAATACTCCCTACCCCCAGGGGAAGTCGAATCCCCGCTGCCTCCTTGAAAGAGAGATGTCCTGAACC-------------------ACTAGACGATAGGGGCATATACAACCACTCGTCATTATACTATAATGATAGTATGAGCAGTTTTTTGCAATTGTCAATATACTCGAAGAGTATAACTAGATCCAAAGTAAAGAGTCTTTCCTACTTTTCTGTTATGCTTTCATAGGATTTTTTTTAGTTGATGGTTAGGTTAACTCACGGATCATCTCCTACTTTTTAGGAAAATTCATTTAAAGGGTATAGAATAAGAATAGATTAATAAAAAAGAATAGATTAATAAAAGGGATTCTATATTAGCTCAGTAGAGGTGGTGATTTGATTGATCTAACAGGAAAAAGAGTCCAATTTGATTTCTTTTTTGCAATTTACACTCCGTGCTTTGCTTAGTGTTCAGACTAAAAATGCATGCACCCCGCACTAAGTCATAAAATTGAAGAAAAAATAGAGAAATTTTTAAAAACAAAGAAAAAAAAGAGGAATAAATAATAAA-TTTAGTAG-AAAAGTAC-TTTATC-GG-ATTCG-AACCGA-T-GACT-TACG-TC-TTAGCG-C-AGCA-TTACTC-CACTACC-AAATTTAAAG---CCC--TTTATCGGA--TTT----GACCGA
^PUB_5_2   ???????????A--CCATAAGAAGAG---TCCC-TTCGGTTGTG-GTACTC-TAAGAAATAG-ATG-AAACATAT-ACTACATACCC--ACATACG-ATATGT-GGGTATAGTG-AGAGT-GACAT-AACTAGTATGTCGCGATTTTTATCGCAAAAAATGGATGATAATCCCCCTTTCAATAAGAAAAGGTCAAATTAGTTCATATTCACGAAGCCCTAGATTTTTGGGCCGAGCTGGATTTGAACCAGCGTAGACATATCGTCAACGAATTTACAGTCCGTCCCCATTAACCACTCGGGCATCGACCCAGGAAGAATTTATTCTAGGATTTTTGATAATCTACGATTAACCTCCTTTCATAATACTCCCTACCCCCAGGGGAAGTCGAATCCCCGCTGCCTCCTTGAAAGAGAGATGTCCTGAACC-------------------ACTAGACGATAGGGGCATATACAACCACTCGTCATTATACTATAATGATAGTATGAGCAGTTTTTTGCAATTGTCAATATACTCGAAGAGTATAACTAGATCCAAAGTAAAGAGTCTTTCCTACTTTTCTGTTATGCTTTCATAGGATTTTTTTTAGTTGATGGTTAGGTTAACTCACGGATCATCTCCTACTTTTTAGGAAAATTCATTTAAAGGGTATAGAATAAGAATAGATTAATAAAAAAGAATAGATTAATAAAAGGGATTCTATATTAGCTCAGTAGAGGTGGTGATTTGATTGATCTAACAGGAAAAAGAGTCCAATTTGATTTCTTTTTTGCAATTTACACTCCGTGCTTTGCTTAGTGTTCAGACTAAAAATGCATGCACCCCGCACTAAGTCATAAAATTGAAGAAAAAATAGAGAAATTTTTAAAAACAAAGAAAAAAAAGAGGAATAAATAATAAA?TTTAGTA????????????????????????????????????????????????????????????????????????????????????????????????????????????????????????
^PVI_1     ???????????????CATAAGAAGAG---TC?A-TTCGGTTGTG-GTACTC-TAAGAAATAG-ATG-AATCATAT-ACTACATACCC--ACATACG-ATATGT-GGGTATAGTG-AGAGT-GACAT-AACTAGTATGTCGCGATTTTTATCGCAAAAAATGGATGATAATCCCCCTTTCAATAAGAAAAGGTCAAATTAGTTCATATTCACGAAGCCCTAGATTTTTGGGCCGAGCTGGATTTGAACCAGCGTAGACATATCGTCAACGAATTTACAGTCCGTCCCCATTAACCACTCGGGCATCGACCCAGGAAGAATTTATTCTAGGATTTTTGATAATCTACGATTAACCTCCTTTCATAATACTCCCTACCCCCAGGGGAAGTCGAATCCCCGCTGCCTCCTTGAAAGAGAGATGTCCTGAACC-------------------ACTAGACGATAGGGGCATATACAACCACTCGTCATTATACTATAATGATAGTATGAGCAGTTTTTTGCAATTGTCAATATACTCGAAGAGTATAACTAGATCCAAAGTAAAGAGTCTTTCCTACTTTTCTGTTATGCTTTCATAGGATTTTTTTTAGTTGATGGTTAGGTTAACTCACGGATCATCTCCTACTTTTTAGGAAAATTCATTTAAAGGGTATAGAATAAGAATAGATTAATAAAAAAGAATAGATTAATAAAAGGGATTCTATATTAGCTCAGTAGAGGTGGTGATTTGATTGATCTAACAGGAAAAAGAGTCCAATTTGATTTCTTTTTTGCAATTTACACTCCGTGCTTTGCTTAGTGTTCAGACTAAAAATGCATGCACCCCGCACTAAGTCATAAAATTGAAGAAAAAA????????????????????????????????????????????????????????????????????????????????????????????????????????????????????????????????????????????????????????????????????????????????
^PVI_2     ????????TGGA--CCATAAGAAGAG---TCGA-TTCGGTTGTG-GTACTC-TAAGAAATAG-ATG-AATCATAT-ACTACATACCC--ACATACG-ATATGT-GGGTATAGTG-AGAGT-GACAT-AACTAGTATGTCGCGATTTTTATCGCAAAAAATGGATGATAATCCCCCTTTCAATAAGAAAAGGTCAAATTAGTTCATATTCACGAAGCCCTAGATTTTTGGGCCGAGCTGGATTTGAACCAGCGTAGACATATCGTCAACGAATTTACAGTCCGTCCCCATTAACCACTCGGGCATCGACCCAGGAAGAATTTATTCTAGGATTTTTGATAATCTACGATTAACCTCCTTTCATAATACTCCCTACCCCCAGGGGAAGTCGAATCCCCGCTGCCTCCTTGAAAGAGAGATGTCCTGAACC-------------------ACTAGACGATAGGGGCATATACAACCACTCGTCATTATACTATAATGATAGTATGAGCAGTTTTTTGCAATTGTCAATATACTCGAAGAGTATAACTAGATCCAAAGTAAAGAGTCTTTCCTACTTTTCTGTTATGCTTTCATAGGATTTTTTTTAGTTGATGGTTAGGTTAACTCACGGATCATCTCCTACTTTTTAGGAAAATTCATTTAAAGGGTATAGAATAAGAATAGATTAATAAAAAAGAATAGATTAATAAAAGGGATTCTATATTAGCTCAGTAGAGGTGGTGATTTGATTGATCTAACAGGAAAAAGAGTCCAATTTGATTTCTTTTTTGCAATTTACACTCCGTGCTTTGCTTAGTGTTCAGACTAAAAATGCATGCACCCCGCACTAAGTCATAAAATTGAAGAAAAAATAGAGAAATTTTTAAAAACAAAGAAAAAAAAGAGGAATAAATAATAAA?TTTAGTAG?AAAAGTAC?TTTATC-GG-ATTCG?AACCGA-T-GACT?TACG-TC-TTAGCG-C-AGCA-TTACTC-CACTACC-AAATTTAAAAG--CCC??TTTATCGG?ATTTT---GAACCCG
^PVI_5     TTTTTAGTGGAA--CCATAAGAAGAG---TCGA-TTCGGTTGTG-GTACTC-TAAGAAATAG-ATG-AAACATAT-ACTACATACCC--ACATACG-ATATGT-GGGTATAGTG-AGAGT-GACAT-AACTAGTATGTCGCGATTTTTATCGCAAAAAATGGATGATAATCCCCCTTTCAATAAGAAAAGGTCAAATTAGTTCATATTCACGAAGCCCTAGATTTTTGGGCCGAGCTGGATTTGAACCAGCGTAGACATATCGTCAACGAATTTACAGTCCGTCCCCATTAACCACTCGGGCATCGACCCAGGAAGAATTTATTCTAGGATTTTTGATAATCTACGATTAACCTCCTTTCATAATACTCCCTACCCCCAGGGGAAGTCGAATCCCCGCTGCCTCCTTGAAAGAGAGATGTCCTGAACC-------------------ACTAGACGATAGGGGCATATACAACCACTCGTCATTATACTATAATGATAGTATGAGCAGTTTTTTGCAATTGTCAATATACTCGAAGAGTATAACTAGATCCAAAGTAAAGAGTCTTTCCTACTTTTCTGTTATGCTTTCATAGGATTTTTTTTAGTTGATGGTTAGGTTAACTCACGGATCATCTCCTACTTTTTAGGAAAATTCATTTAAAGGGTATAGAATAAGAATAGATTAATAAAAAAGAATAGATTAATAAAAGGGATTCTATATTAGCTCAGTAGAGGTGGTGATTTGATTGATCTAACAGGAAAAAGAGTCCAATTTGATTTCTTTTTTGCAATTTACACTCCGTGCTTTGCTTAGTGTTCAGACTAAAAATGCATGCACCCCGCACTAAGTCATAAAATTGAAGAAAAAATAGAGAAATTTTTA?AAACAAAGAAAAAAAAGAGGAATAAATA?TAAA-TTTAGTAGAAAA?GTAC-TTTATC-GG-ATTCG-AACCGA-T-GACT-TACG-TCT?TAGCG-C-AGCA-TTACTC?CACTACC-AA?ATTAAAG?--CCC--TTTATCGGGATTT----G?ACCG?
^PVI_8     ???????????????????????????????????????????????????????????????????????????????ACATACCC--ACATACG-ATATGT-GGGTATAGTG-AGAGT-GACAT-AACTAGTATGTCGCGATTTTTATCGCAAAAAATGGATGATAATCCCCCTTTCAATAAGAAAAGGTCAAATTAGTTCATATTCACGAAGCCCTAGATTTTTGGGCCGAGCTGGATTTGAACCAGCGTAGACATATCGTCAACGAATTTACAGTCCGTCCCCATTAACCACTCGGGCATCGACCCAGGAAGAATTTATTCTAGGATTTTTGATAATCTACGATTAACCTCCTTTCATAATACTCCCTACCCCCAGGGGAAGTCGAATCCCCGCTGCCTCCTTGAAAGAGAGATGTCCTGAACC-------------------ACTAGACGATAGGGGCATATACAACCACTCGTCATTATACTATAATGATAGTATGAGCAGTTTTTTGCAATTGTCAATATACTCGAAGAGTATAACTAGATCCAAAGTAAAGAGTCTTTCCTACTTTTCTGTTATGCTTTCATAGGATTTTTTTTAGTTGATGGTTAGGTTAACTCACGGATCATCTCCTACTTTTTAGGAAAATTCATTTAAAGGGTATAGAATAAGAATAGATTAATAAAAAAGAATAGATTAATAAAAGGGATTCTATATTAGCTCAGTAGAGGTGGTGATTTGATTGATCTAACAGGAAAAAGAGTCCAATTTGATTTCTTTTTTGCAATTTACACTCCGTGCTTTGCTTAGTGTTCAGACTAAAAATGCATGCACCCCGCACTAAGTCATAAAATTGAAGAAAAAATAGAGAAATTTTTAAAAACAAAGAAAAAAAAGAGGA?TAAATAATAAA-TTTAGTAG-AAAAGTAC-TTTATC-GG-ATTCG-AACCGA-T-GACT-TACG-TC-TTAGCG-C-AGCA-TTACTC-CACTACC-AAATTTAAAAG---CCC?TTTATCGGA--TTT---GAACCGA
